# Supplementary material for: Coconut genome assembly enables evolutionary analysis of palms and highlights signaling pathways involved in salt tolerance
Source: Commun Biol. 2021 Jan 22;4:105. doi: 10.1038/s42003-020-01593-x (PMC7822834; doi:10.1038/s42003-020-01593-x)
Supplement: Supplementary file 4 — Supplementary Data 1 [file 42003_2020_1593_MOESM4_ESM.txt]

IdGs	Gen	Chromosome	PosI	PosF	Gen	Chromosome	PosI	PosF
Gs.1	CN01_12G003260	CN01_12	26778862	26783317	CN01_01G000810	CN01_01	1913418	1918873
Gs.1	CN01_12G003240	CN01_12	26746589	26747020	CN01_01G000830	CN01_01	1938309	1939216
Gs.1	CN01_12G003210	CN01_12	26655195	26675707	CN01_01G000880	CN01_01	2037000	2051243
Gs.1	CN01_12G003190	CN01_12	26623041	26628038	CN01_01G000900	CN01_01	2067823	2076746
Gs.1	CN01_12G003170	CN01_12	26573894	26577040	CN01_01G000970	CN01_01	2265910	2269511
Gs.1	CN01_12G003160	CN01_12	26420866	26428457	CN01_01G001030	CN01_01	2359813	2365797
Gs.1	CN01_12G003150	CN01_12	26408759	26409070	CN01_01G001040	CN01_01	2368595	2369620
Gs.1	CN01_12G003130	CN01_12	26288004	26289838	CN01_01G001050	CN01_01	2401182	2402164
Gs.1	CN01_12G003100	CN01_12	26236295	26237236	CN01_01G001090	CN01_01	2480573	2485334
Gs.1	CN01_12G003090	CN01_12	26206165	26224501	CN01_01G001100	CN01_01	2489335	2501923
Gs.1	CN01_12G003070	CN01_12	26148965	26168473	CN01_01G001310	CN01_01	3008869	3013662
Gs.1	CN01_12G003040	CN01_12	26056557	26057838	CN01_01G001280	CN01_01	2987935	2990164
Gs.1	CN01_12G003030	CN01_12	26007044	26017325	CN01_01G001250	CN01_01	2862984	2872752
Gs.1	CN01_12G003020	CN01_12	25988064	25988498	CN01_01G001220	CN01_01	2763904	2765719
Gs.1	CN01_12G003000	CN01_12	25955979	25957463	CN01_01G001190	CN01_01	2711887	2721706
Gs.1	CN01_12G002990	CN01_12	25947683	25952379	CN01_01G001180	CN01_01	2703264	2705799
Gs.1	CN01_12G002890	CN01_12	25520079	25545784	CN01_01G001440	CN01_01	3309449	3314035
Gs.1	CN01_12G002880	CN01_12	25498018	25499043	CN01_01G001430	CN01_01	3293095	3294105
Gs.1	CN01_12G002870	CN01_12	25440546	25441112	CN01_01G001410	CN01_01	3267878	3272837
Gs.1	CN01_12G002860	CN01_12	25418019	25431632	CN01_01G001390	CN01_01	3230620	3239374
Gs.1	CN01_12G002840	CN01_12	25371768	25394019	CN01_01G001360	CN01_01	3154897	3164973
Gs.1	CN01_12G002800	CN01_12	25293811	25295040	CN01_01G001970	CN01_01	4373138	4374251
Gs.1	CN01_12G002670	CN01_12	24875736	24881407	CN01_01G001520	CN01_01	3446518	3451828
Gs.1	CN01_12G002660	CN01_12	24859928	24869559	CN01_01G001980	CN01_01	4401781	4407602
Gs.1	CN01_12G002630	CN01_12	24807187	24819873	CN01_01G002030	CN01_01	4487778	4505667
Gs.1	CN01_12G002610	CN01_12	24756397	24757361	CN01_01G002050	CN01_01	4564470	4565193
Gs.1	CN01_12G002600	CN01_12	24741552	24744907	CN01_01G002080	CN01_01	4596587	4599417
Gs.1	CN01_12G002580	CN01_12	24636022	24667466	CN01_01G001630	CN01_01	3675567	3679612
Gs.1	CN01_12G002540	CN01_12	24461460	24464441	CN01_01G001710	CN01_01	3792558	3795229
Gs.1	CN01_12G002480	CN01_12	24297248	24300964	CN01_01G001760	CN01_01	3915675	3917990
Gs.1	CN01_12G002450	CN01_12	24248732	24253534	CN01_01G001770	CN01_01	3920264	3927252
Gs.1	CN01_12G002440	CN01_12	24223870	24231159	CN01_01G001780	CN01_01	3935476	3944903
Gs.1	CN01_12G002410	CN01_12	24093619	24116006	CN01_01G001800	CN01_01	3988700	3994748
Gs.1	CN01_12G002390	CN01_12	24021928	24032651	CN01_01G001820	CN01_01	4027391	4030866
Gs.1	CN01_12G002150	CN01_12	23385566	23387204	CN01_01G001610	CN01_01	3616290	3618142
Gs.1	CN01_12G002060	CN01_12	23197472	23199994	CN01_01G002090	CN01_01	4653161	4666368
Gs.1	CN01_12G002040	CN01_12	23072825	23099095	CN01_01G002360	CN01_01	5335601	5361244
Gs.1	CN01_12G002020	CN01_12	22986534	22990700	CN01_01G002340	CN01_01	5303439	5307717
Gs.1	CN01_12G001990	CN01_12	22910809	22922469	CN01_01G002320	CN01_01	5252185	5270579
Gs.1	CN01_12G001930	CN01_12	22608583	22609829	CN01_01G002270	CN01_01	5133120	5149707
Gs.1	CN01_12G001910	CN01_12	22525380	22541044	CN01_01G002220	CN01_01	4957727	4969959
Gs.1	CN01_12G001900	CN01_12	22416598	22427601	CN01_01G002180	CN01_01	4852373	4861440
Gs.1	CN01_12G001870	CN01_12	22261576	22261839	CN01_01G002390	CN01_01	5456728	5458039
Gs.1	CN01_12G001840	CN01_12	22133528	22144383	CN01_01G002440	CN01_01	5577165	5589306
Gs.1	CN01_12G001800	CN01_12	21814755	21816642	CN01_01G002490	CN01_01	5717699	5719052
Gs.1	CN01_12G001750	CN01_12	21578667	21605867	CN01_01G002550	CN01_01	5871208	5884670
Gs.1	CN01_12G001710	CN01_12	21464600	21467255	CN01_01G002610	CN01_01	5983873	5985126
Gs.1	CN01_12G001700	CN01_12	21453348	21454152	CN01_01G002620	CN01_01	5991167	5991499
Gs.1	CN01_12G001680	CN01_12	21409119	21422180	CN01_01G002660	CN01_01	6120822	6121844
Gs.1	CN01_12G001620	CN01_12	20981094	20981977	CN01_01G002720	CN01_01	6277841	6278769
Gs.1	CN01_12G001590	CN01_12	20927032	20932424	CN01_01G002730	CN01_01	6322764	6330489
Gs.1	CN01_12G001570	CN01_12	20862375	20863022	CN01_01G002740	CN01_01	6353799	6354379
Gs.1	CN01_12G001540	CN01_12	20809968	20811914	CN01_01G002790	CN01_01	6477668	6479536
Gs.1	CN01_12G001530	CN01_12	20774638	20776270	CN01_01G002800	CN01_01	6488740	6489924
Gs.1	CN01_12G001520	CN01_12	20754583	20760704	CN01_01G002990	CN01_01	7162361	7169878
Gs.1	CN01_12G001500	CN01_12	20642177	20642905	CN01_01G002840	CN01_01	6593551	6594039
Gs.1	CN01_12G001430	CN01_12	20315731	20327583	CN01_01G002970	CN01_01	7139816	7147870
Gs.1	CN01_12G001420	CN01_12	20302060	20309780	CN01_01G002980	CN01_01	7149396	7156623
Gs.1	CN01_12G001400	CN01_12	20232339	20238230	CN01_01G003020	CN01_01	7211200	7233875
Gs.1	CN01_12G001380	CN01_12	20127546	20129444	CN01_01G003050	CN01_01	7317364	7319315
Gs.1	CN01_12G001360	CN01_12	20066233	20070649	CN01_01G003100	CN01_01	7379150	7386096
Gs.1	CN01_12G001330	CN01_12	19945578	19947809	CN01_01G003130	CN01_01	7468046	7469536
Gs.1	CN01_12G001190	CN01_12	18636987	18657970	CN01_01G003410	CN01_01	8294019	8310233
Gs.1	CN01_12G001170	CN01_12	18563137	18563505	CN01_01G003430	CN01_01	8353184	8353519
Gs.1	CN01_12G001120	CN01_12	18240716	18265935	CN01_01G003330	CN01_01	7891124	7911581
Gs.1	CN01_12G001110	CN01_12	18209796	18214803	CN01_01G010240	CN01_01	28040774	28044552
Gs.1	CN01_12G001100	CN01_12	18165507	18175519	CN01_01G003280	CN01_01	7765145	7802671
Gs.1	CN01_12G001090	CN01_12	18156985	18159284	CN01_01G003290	CN01_01	7804176	7805790
Gs.2	CN01_08G005650	CN01_08	40711528	40715562	CN01_09G000660	CN01_09	13214273	13222042
Gs.2	CN01_08G005460	CN01_08	40226727	40238324	CN01_09G001100	CN01_09	25013585	25018432
Gs.2	CN01_08G005420	CN01_08	40041456	40055677	CN01_09G000450	CN01_09	9728282	9739587
Gs.2	CN01_08G005360	CN01_08	39921375	39921800	CN01_09G000440	CN01_09	9639195	9639926
Gs.2	CN01_08G005340	CN01_08	39831287	39889692	CN01_09G000400	CN01_09	9446907	9474949
Gs.2	CN01_08G005270	CN01_08	39594253	39599162	CN01_09G000730	CN01_09	14096530	14101696
Gs.2	CN01_08G005260	CN01_08	39507628	39528478	CN01_09G000500	CN01_09	10206313	10218372
Gs.3	CN01_08G002510	CN01_08	31363982	31368441	CN01_03G003150	CN01_03	36602427	36608081
Gs.3	CN01_08G002490	CN01_08	31165036	31170572	CN01_03G003730	CN01_03	40993301	40997730
Gs.3	CN01_08G002480	CN01_08	31074892	31086897	CN01_03G003760	CN01_03	41253148	41255473
Gs.3	CN01_08G002460	CN01_08	31048709	31067824	CN01_03G003840	CN01_03	41648541	41669803
Gs.3	CN01_08G002420	CN01_08	30826422	30835618	CN01_03G003240	CN01_03	37125857	37133831
Gs.3	CN01_08G002280	CN01_08	30307460	30309836	CN01_03G004340	CN01_03	44093494	44094246
Gs.3	CN01_08G002250	CN01_08	30084077	30116035	CN01_03G003000	CN01_03	33078496	33081590
Gs.3	CN01_08G002210	CN01_08	29991975	30000228	CN01_03G002940	CN01_03	32062679	32082726
Gs.3	CN01_08G002070	CN01_08	29275005	29317887	CN01_03G002960	CN01_03	32176260	32239721
Gs.3	CN01_08G002010	CN01_08	29035222	29035602	CN01_03G002680	CN01_03	27962205	27963375
Gs.4	CN01_08G004560	CN01_08	36814036	36815271	CN01_11G000850	CN01_11	2870169	2885790
Gs.4	CN01_08G004540	CN01_08	36756756	36771572	CN01_11G000860	CN01_11	2888009	2897386
Gs.4	CN01_08G004530	CN01_08	36748828	36751967	CN01_11G000870	CN01_11	2900156	2905258
Gs.4	CN01_08G004470	CN01_08	36598573	36604085	CN01_11G001410	CN01_11	4373669	4382660
Gs.4	CN01_08G004420	CN01_08	36476594	36479128	CN01_11G001350	CN01_11	4235985	4238528
Gs.4	CN01_08G004410	CN01_08	36470694	36473119	CN01_11G001330	CN01_11	4162342	4165184
Gs.4	CN01_08G004370	CN01_08	36328447	36332300	CN01_11G001040	CN01_11	3246501	3251149
Gs.4	CN01_08G004350	CN01_08	36312154	36313074	CN01_11G001050	CN01_11	3298157	3299062
Gs.4	CN01_08G004340	CN01_08	36300694	36305707	CN01_11G001490	CN01_11	4693255	4693640
Gs.4	CN01_08G004300	CN01_08	36247986	36257122	CN01_11G001100	CN01_11	3511795	3529073
Gs.4	CN01_08G004230	CN01_08	35994143	35995942	CN01_11G001170	CN01_11	3709564	3711404
Gs.4	CN01_08G004210	CN01_08	35906512	35921595	CN01_11G001190	CN01_11	3816475	3827245
Gs.4	CN01_08G004200	CN01_08	35902925	35905381	CN01_11G001220	CN01_11	3861527	3862522
Gs.4	CN01_08G004190	CN01_08	35899517	35902267	CN01_11G001230	CN01_11	3863715	3864836
Gs.5	CN01_04G012060	CN01_04	57467576	57479523	CN01_16G005130	CN01_16	29958528	29973372
Gs.5	CN01_04G012030	CN01_04	57387506	57394514	CN01_16G005160	CN01_16	30025061	30031306
Gs.5	CN01_04G012010	CN01_04	57368983	57376235	CN01_16G005170	CN01_16	30044782	30050168
Gs.5	CN01_04G012000	CN01_04	57351765	57352943	CN01_16G005180	CN01_16	30052286	30053748
Gs.5	CN01_04G011990	CN01_04	57270428	57279558	CN01_16G005190	CN01_16	30085499	30097172
Gs.5	CN01_04G011960	CN01_04	57186899	57189031	CN01_16G005200	CN01_16	30138961	30141163
Gs.5	CN01_04G011930	CN01_04	57093795	57130717	CN01_16G005210	CN01_16	30149084	30151031
Gs.5	CN01_04G011890	CN01_04	57007989	57010223	CN01_16G005220	CN01_16	30185613	30187120
Gs.5	CN01_04G011880	CN01_04	56992849	57002916	CN01_16G005230	CN01_16	30202165	30203465
Gs.5	CN01_04G011870	CN01_04	56929623	56930492	CN01_16G005260	CN01_16	30257084	30262538
Gs.5	CN01_04G011860	CN01_04	56928245	56929045	CN01_16G005270	CN01_16	30263124	30263966
Gs.5	CN01_04G011830	CN01_04	56874404	56876129	CN01_16G005280	CN01_16	30282803	30284550
Gs.5	CN01_04G011810	CN01_04	56773380	56783829	CN01_16G005640	CN01_16	31030902	31045623
Gs.5	CN01_04G011780	CN01_04	56732891	56735035	CN01_16G005300	CN01_16	30323558	30325852
Gs.5	CN01_04G011770	CN01_04	56704593	56709999	CN01_16G005310	CN01_16	30331283	30336426
Gs.5	CN01_04G011750	CN01_04	56628605	56633485	CN01_16G005320	CN01_16	30366925	30371963
Gs.5	CN01_04G011730	CN01_04	56608751	56620604	CN01_16G005330	CN01_16	30372458	30375260
Gs.5	CN01_04G011720	CN01_04	56565587	56582077	CN01_16G005350	CN01_16	30394438	30429613
Gs.5	CN01_04G011700	CN01_04	56552140	56554059	CN01_16G005370	CN01_16	30440289	30451012
Gs.5	CN01_04G011610	CN01_04	56405127	56408596	CN01_16G005440	CN01_16	30545383	30548425
Gs.6	CN01_04G001400	CN01_04	3709961	3710503	CN01_12G008400	CN01_12	39526999	39527568
Gs.6	CN01_04G001390	CN01_04	3675655	3686789	CN01_12G008350	CN01_12	39280695	39297954
Gs.6	CN01_04G001380	CN01_04	3668932	3672103	CN01_12G008330	CN01_12	39241083	39247436
Gs.6	CN01_04G001360	CN01_04	3608646	3621317	CN01_12G008060	CN01_12	38280967	38294044
Gs.6	CN01_04G001340	CN01_04	3557401	3569226	CN01_12G008070	CN01_12	38343316	38388623
Gs.6	CN01_04G001320	CN01_04	3500294	3507572	CN01_12G008080	CN01_12	38404473	38408961
Gs.6	CN01_04G001310	CN01_04	3493359	3498272	CN01_12G008090	CN01_12	38420625	38426854
Gs.6	CN01_04G001290	CN01_04	3474808	3483468	CN01_12G008100	CN01_12	38443962	38446242
Gs.6	CN01_04G001270	CN01_04	3408874	3428178	CN01_12G008110	CN01_12	38462190	38495365
Gs.6	CN01_04G001260	CN01_04	3384063	3395088	CN01_12G008120	CN01_12	38499815	38513293
Gs.8	CN01_06G020650	CN01_06	80355255	80386240	CN01_14G008850	CN01_14	39990824	40012976
Gs.8	CN01_06G020640	CN01_06	80244805	80252236	CN01_14G008810	CN01_14	39861197	39868973
Gs.8	CN01_06G020630	CN01_06	80167077	80179137	CN01_14G008790	CN01_14	39651766	39660186
Gs.8	CN01_06G020610	CN01_06	79987286	80021869	CN01_14G008770	CN01_14	39408044	39445503
Gs.8	CN01_06G020570	CN01_06	79803890	79823554	CN01_14G001150	CN01_14	3240618	3247429
Gs.8	CN01_06G020540	CN01_06	79603802	79621266	CN01_14G008720	CN01_14	38985018	38989735
Gs.8	CN01_06G020430	CN01_06	79201388	79203274	CN01_14G000160	CN01_14	418453	419747
Gs.8	CN01_06G020410	CN01_06	79155962	79159205	CN01_14G008700	CN01_14	38728032	38731333
Gs.8	CN01_06G020400	CN01_06	79137812	79150815	CN01_14G008710	CN01_14	38740542	38751565
Gs.8	CN01_06G020340	CN01_06	78866711	78873748	CN01_14G008520	CN01_14	36043292	36081342
Gs.8	CN01_06G020320	CN01_06	78809971	78811301	CN01_14G008640	CN01_14	37648477	37649843
Gs.8	CN01_06G020310	CN01_06	78614322	78628591	CN01_14G008650	CN01_14	37677910	37681299
Gs.9	CN01_04G006300	CN01_04	19767158	19768785	CN01_12G004990	CN01_12	31493152	31494859
Gs.9	CN01_04G006250	CN01_04	19592817	19595324	CN01_12G005000	CN01_12	31516581	31521517
Gs.9	CN01_04G006210	CN01_04	19506472	19515548	CN01_12G005010	CN01_12	31531983	31533656
Gs.9	CN01_04G006200	CN01_04	19412944	19420129	CN01_12G005030	CN01_12	31552245	31552961
Gs.9	CN01_04G006140	CN01_04	17763291	17763596	CN01_12G005050	CN01_12	31559411	31560245
Gs.10	CN01_01G022670	CN01_01	119007661	119022259	CN01_11G005280	CN01_11	37695521	37698013
Gs.10	CN01_01G022420	CN01_01	118433117	118433866	CN01_11G013600	CN01_11	61550629	61551330
Gs.10	CN01_01G022120	CN01_01	117751878	117778195	CN01_11G005260	CN01_11	37650567	37656281
Gs.10	CN01_01G022100	CN01_01	117696084	117714497	CN01_11G005250	CN01_11	37599032	37615846
Gs.10	CN01_01G022090	CN01_01	117683677	117691944	CN01_11G005240	CN01_11	37560362	37580696
Gs.10	CN01_01G021970	CN01_01	117280945	117321759	CN01_11G005190	CN01_11	37281530	37347011
Gs.10	CN01_01G021800	CN01_01	116773389	116775634	CN01_11G005180	CN01_11	37211438	37212469
Gs.10	CN01_01G021790	CN01_01	116752029	116760177	CN01_11G005170	CN01_11	37121231	37128147
Gs.10	CN01_01G021720	CN01_01	116549520	116550248	CN01_11G005160	CN01_11	36838286	36839044
Gs.10	CN01_01G021700	CN01_01	116452789	116465251	CN01_11G005120	CN01_11	36578676	36595940
Gs.10	CN01_01G021690	CN01_01	116435324	116435578	CN01_11G005070	CN01_11	36064127	36067818
Gs.10	CN01_01G021630	CN01_01	116152185	116163831	CN01_11G004870	CN01_11	34851993	34856211
Gs.10	CN01_01G021600	CN01_01	116097710	116098471	CN01_11G004880	CN01_11	34959891	34960703
Gs.10	CN01_01G021560	CN01_01	115950629	115953601	CN01_11G004930	CN01_11	35180496	35182652
Gs.10	CN01_01G021540	CN01_01	115920561	115931125	CN01_11G004950	CN01_11	35295246	35303891
Gs.10	CN01_01G021530	CN01_01	115906614	115918676	CN01_11G004970	CN01_11	35431501	35442310
Gs.10	CN01_01G021440	CN01_01	114810007	114814557	CN01_11G004720	CN01_11	33888414	33907221
Gs.10	CN01_01G021430	CN01_01	114795030	114803554	CN01_11G004710	CN01_11	33880401	33885401
Gs.10	CN01_01G021400	CN01_01	114767091	114767567	CN01_11G004680	CN01_11	33538331	33538804
Gs.10	CN01_01G021390	CN01_01	114753426	114764346	CN01_11G004670	CN01_11	33525248	33536744
Gs.10	CN01_01G021300	CN01_01	114454305	114455704	CN01_11G004610	CN01_11	33121486	33123152
Gs.10	CN01_01G021260	CN01_01	114317001	114324278	CN01_11G004580	CN01_11	32999470	33007660
Gs.10	CN01_01G021240	CN01_01	114257989	114265225	CN01_11G004560	CN01_11	32772215	32781203
Gs.10	CN01_01G021220	CN01_01	114098878	114101667	CN01_11G004500	CN01_11	32390460	32395858
Gs.10	CN01_01G021120	CN01_01	113825615	113839831	CN01_11G004440	CN01_11	31898585	31905624
Gs.10	CN01_01G021110	CN01_01	113792539	113794152	CN01_11G002910	CN01_11	11205391	11207525
Gs.10	CN01_01G021080	CN01_01	113599302	113611713	CN01_11G004420	CN01_11	31863006	31873893
Gs.10	CN01_01G021030	CN01_01	113445916	113450053	CN01_11G006090	CN01_11	41771414	41775666
Gs.10	CN01_01G020980	CN01_01	113244672	113246838	CN01_11G004370	CN01_11	31509264	31515679
Gs.10	CN01_01G020880	CN01_01	112883590	112894605	CN01_11G004390	CN01_11	31617726	31628684
Gs.10	CN01_01G020580	CN01_01	112012127	112034498	CN01_11G004230	CN01_11	29605921	29639759
Gs.10	CN01_01G020350	CN01_01	111242554	111246803	CN01_11G004260	CN01_11	30279073	30283070
Gs.10	CN01_01G019990	CN01_01	110064663	110065430	CN01_11G004210	CN01_11	29374931	29376091
Gs.10	CN01_01G019980	CN01_01	110040198	110043122	CN01_11G004200	CN01_11	29324135	29326767
Gs.11	CN01_06G012480	CN01_06	35981021	35982022	CN01_14G008420	CN01_14	34917603	34918880
Gs.11	CN01_06G012450	CN01_06	35876738	35914360	CN01_14G008440	CN01_14	35522519	35614316
Gs.11	CN01_06G012430	CN01_06	35801536	35813913	CN01_14G008370	CN01_14	33039213	33113797
Gs.11	CN01_06G012220	CN01_06	35327525	35342579	CN01_14G008010	CN01_14	28604275	28610047
Gs.11	CN01_06G012200	CN01_06	35173588	35174263	CN01_14G008050	CN01_14	29281493	29282334
Gs.11	CN01_06G012160	CN01_06	35049853	35056276	CN01_14G006800	CN01_14	19287913	19295964
Gs.11	CN01_06G012140	CN01_06	35014425	35015242	CN01_14G000030	CN01_14	116478	117445
Gs.11	CN01_06G012120	CN01_06	34952950	34954803	CN01_14G008090	CN01_14	29940911	29942534
Gs.11	CN01_06G012100	CN01_06	34864135	34866802	CN01_14G007940	CN01_14	27934141	27943250
Gs.11	CN01_06G012090	CN01_06	34856100	34858587	CN01_14G007960	CN01_14	28111966	28114311
Gs.11	CN01_06G012080	CN01_06	34825773	34841885	CN01_14G007980	CN01_14	28364691	28374756
Gs.11	CN01_06G012060	CN01_06	34757750	34758772	CN01_14G007930	CN01_14	27903328	27904975
Gs.11	CN01_06G012030	CN01_06	34709360	34710788	CN01_14G007910	CN01_14	27811952	27812680
Gs.11	CN01_06G012020	CN01_06	34682591	34682941	CN01_14G007900	CN01_14	27662680	27663742
Gs.11	CN01_06G011980	CN01_06	34585130	34598440	CN01_14G007870	CN01_14	27234110	27247240
Gs.11	CN01_06G011970	CN01_06	34539283	34544664	CN01_14G008100	CN01_14	30010821	30015992
Gs.11	CN01_06G011960	CN01_06	34510641	34523897	CN01_14G009720	CN01_14	45389412	45389897
Gs.11	CN01_06G011940	CN01_06	34457617	34460152	CN01_14G007850	CN01_14	26910989	26913741
Gs.11	CN01_06G011850	CN01_06	34076471	34079558	CN01_14G007800	CN01_14	26645471	26651237
Gs.11	CN01_06G011830	CN01_06	34041960	34042807	CN01_14G007740	CN01_14	26312181	26313211
Gs.11	CN01_06G011820	CN01_06	34007849	34014004	CN01_14G007730	CN01_14	26264666	26268216
Gs.11	CN01_06G011810	CN01_06	33927437	33927712	CN01_14G007720	CN01_14	26137088	26137861
Gs.11	CN01_06G011800	CN01_06	33894006	33909304	CN01_14G007700	CN01_14	26073309	26076439
Gs.11	CN01_06G011770	CN01_06	33742220	33743322	CN01_14G007690	CN01_14	25919065	25923737
Gs.11	CN01_06G011750	CN01_06	33643659	33646391	CN01_14G007660	CN01_14	25535661	25539820
Gs.11	CN01_06G011730	CN01_06	33553601	33592713	CN01_14G007650	CN01_14	25249048	25288091
Gs.11	CN01_06G011690	CN01_06	33514183	33520648	CN01_14G007620	CN01_14	25118620	25125322
Gs.11	CN01_06G011650	CN01_06	33445691	33452421	CN01_14G007570	CN01_14	24713774	24718360
Gs.11	CN01_06G011490	CN01_06	33050121	33054144	CN01_14G007400	CN01_14	23635088	23639113
Gs.11	CN01_06G011470	CN01_06	32916214	32922333	CN01_14G007470	CN01_14	23918539	23932084
Gs.11	CN01_06G011420	CN01_06	32812873	32815919	CN01_14G007480	CN01_14	23950511	23953619
Gs.11	CN01_06G011320	CN01_06	32459310	32460662	CN01_14G007370	CN01_14	23436260	23438285
Gs.11	CN01_06G011270	CN01_06	32392639	32393457	CN01_14G007500	CN01_14	24064389	24067807
Gs.11	CN01_06G011260	CN01_06	32340305	32341090	CN01_14G007240	CN01_14	22956633	22957274
Gs.11	CN01_06G011190	CN01_06	32053262	32057632	CN01_14G007080	CN01_14	21051205	21055547
Gs.11	CN01_06G011180	CN01_06	32031733	32038569	CN01_14G007090	CN01_14	21083707	21092504
Gs.11	CN01_06G011170	CN01_06	32000220	32003918	CN01_14G007110	CN01_14	21109339	21114454
Gs.11	CN01_06G011160	CN01_06	31993083	31994822	CN01_14G007120	CN01_14	21202821	21203009
Gs.11	CN01_06G011100	CN01_06	31840690	31841471	CN01_14G007050	CN01_14	20946921	20950488
Gs.11	CN01_06G011040	CN01_06	31746825	31749386	CN01_14G007000	CN01_14	20827573	20834153
Gs.11	CN01_06G011030	CN01_06	31734785	31737025	CN01_14G006980	CN01_14	20814002	20816410
Gs.11	CN01_06G011010	CN01_06	31705135	31706847	CN01_14G006970	CN01_14	20697977	20704225
Gs.11	CN01_06G010960	CN01_06	31578676	31586985	CN01_14G006960	CN01_14	20629364	20640877
Gs.11	CN01_06G010950	CN01_06	31574945	31577071	CN01_14G006950	CN01_14	20624975	20628074
Gs.11	CN01_06G010930	CN01_06	31529333	31533390	CN01_14G006940	CN01_14	20422115	20423730
Gs.11	CN01_06G010650	CN01_06	30474791	30477148	CN01_14G009610	CN01_14	44996667	44999099
Gs.11	CN01_06G010610	CN01_06	30303405	30304348	CN01_14G006880	CN01_14	19911409	19912347
Gs.11	CN01_06G010580	CN01_06	30236526	30241661	CN01_14G006900	CN01_14	19933656	19938792
Gs.11	CN01_06G010560	CN01_06	30213148	30213696	CN01_14G006910	CN01_14	20021160	20021638
Gs.11	CN01_06G010490	CN01_06	30075429	30079723	CN01_14G006870	CN01_14	19878975	19883805
Gs.11	CN01_06G010470	CN01_06	30035266	30040113	CN01_14G006850	CN01_14	19777836	19781792
Gs.11	CN01_06G010460	CN01_06	30017571	30018744	CN01_14G006840	CN01_14	19726516	19727563
Gs.11	CN01_06G010440	CN01_06	29993616	29994467	CN01_14G006830	CN01_14	19674751	19676108
Gs.11	CN01_06G010420	CN01_06	29972188	29973436	CN01_14G006820	CN01_14	19619691	19621582
Gs.11	CN01_06G010380	CN01_06	29830760	29846712	CN01_14G008260	CN01_14	31711198	31712700
Gs.11	CN01_06G010260	CN01_06	29593848	29603215	CN01_14G006770	CN01_14	19119566	19121113
Gs.11	CN01_06G010240	CN01_06	29525097	29529727	CN01_14G010940	CN01_14	49674671	49722973
Gs.11	CN01_06G010120	CN01_06	29214311	29220889	CN01_14G006600	CN01_14	18338457	18345316
Gs.11	CN01_06G010110	CN01_06	29167926	29183237	CN01_14G006580	CN01_14	18176475	18211528
Gs.11	CN01_06G010090	CN01_06	29153085	29154120	CN01_14G006570	CN01_14	18146322	18147330
Gs.11	CN01_06G010070	CN01_06	29007184	29011324	CN01_14G006760	CN01_14	19080771	19084803
Gs.11	CN01_06G010050	CN01_06	28956820	28957032	CN01_14G006740	CN01_14	18925275	18925520
Gs.11	CN01_06G010020	CN01_06	28876671	28893095	CN01_14G006700	CN01_14	18755799	18774474
Gs.11	CN01_06G010010	CN01_06	28858648	28860963	CN01_14G006710	CN01_14	18782522	18785145
Gs.11	CN01_06G009960	CN01_06	28709422	28710579	CN01_14G006550	CN01_14	18093079	18094746
Gs.11	CN01_06G009950	CN01_06	28688743	28689693	CN01_14G005850	CN01_14	14810757	14811701
Gs.11	CN01_06G009840	CN01_06	28422452	28425092	CN01_14G006510	CN01_14	17943208	17945793
Gs.11	CN01_06G009800	CN01_06	28377153	28380873	CN01_14G006490	CN01_14	17914062	17917734
Gs.11	CN01_06G009760	CN01_06	28268358	28270507	CN01_14G006430	CN01_14	17650174	17655104
Gs.11	CN01_06G009750	CN01_06	28249875	28260349	CN01_14G006420	CN01_14	17630502	17639684
Gs.11	CN01_06G009720	CN01_06	28159517	28165612	CN01_14G006410	CN01_14	17604276	17627613
Gs.11	CN01_06G009690	CN01_06	28064285	28066294	CN01_14G006390	CN01_14	17504861	17505742
Gs.11	CN01_06G009680	CN01_06	28043699	28044574	CN01_14G006380	CN01_14	17434682	17435527
Gs.11	CN01_06G009670	CN01_06	27981220	27998691	CN01_14G006360	CN01_14	17315484	17333544
Gs.11	CN01_06G009660	CN01_06	27974014	27978109	CN01_14G006350	CN01_14	17293349	17297425
Gs.11	CN01_06G009590	CN01_06	27695440	27700548	CN01_14G006440	CN01_14	17709202	17720104
Gs.11	CN01_06G009580	CN01_06	27651881	27657876	CN01_14G006460	CN01_14	17735523	17740928
Gs.11	CN01_06G009570	CN01_06	27543724	27545320	CN01_14G006470	CN01_14	17754299	17755856
Gs.11	CN01_06G009560	CN01_06	27476390	27479619	CN01_14G005990	CN01_14	15384634	15397731
Gs.11	CN01_06G009540	CN01_06	27404530	27405327	CN01_14G006290	CN01_14	16794862	16795600
Gs.11	CN01_06G009470	CN01_06	27171071	27177731	CN01_14G006270	CN01_14	16715903	16721847
Gs.11	CN01_06G009450	CN01_06	27118358	27132172	CN01_14G006250	CN01_14	16628003	16656977
Gs.11	CN01_06G009420	CN01_06	27016913	27030505	CN01_14G006230	CN01_14	16445399	16446228
Gs.11	CN01_06G009410	CN01_06	26997988	27014387	CN01_14G006220	CN01_14	16407384	16418722
Gs.11	CN01_06G009370	CN01_06	26898532	26899752	CN01_14G006200	CN01_14	16327266	16328471
Gs.11	CN01_06G009330	CN01_06	26762502	26763293	CN01_14G006180	CN01_14	16250462	16251383
Gs.11	CN01_06G009320	CN01_06	26701104	26701469	CN01_14G006170	CN01_14	16203977	16204931
Gs.11	CN01_06G009310	CN01_06	26678322	26678777	CN01_14G006150	CN01_14	16142376	16142864
Gs.11	CN01_06G009250	CN01_06	26598162	26600250	CN01_14G005900	CN01_14	15017901	15019420
Gs.11	CN01_06G009180	CN01_06	26394151	26403491	CN01_14G006000	CN01_14	15404159	15430975
Gs.11	CN01_06G009170	CN01_06	26377786	26380071	CN01_14G006010	CN01_14	15450947	15458728
Gs.11	CN01_06G009130	CN01_06	26289761	26293018	CN01_14G006020	CN01_14	15465379	15468064
Gs.11	CN01_06G009100	CN01_06	26162221	26175952	CN01_14G006140	CN01_14	15845046	15850648
Gs.11	CN01_06G009080	CN01_06	26142623	26145851	CN01_14G006130	CN01_14	15822790	15823293
Gs.11	CN01_06G009070	CN01_06	26107365	26108330	CN01_14G006120	CN01_14	15792312	15793028
Gs.11	CN01_06G008940	CN01_06	25739559	25748194	CN01_14G005950	CN01_14	15147034	15160653
Gs.11	CN01_06G008900	CN01_06	25690762	25694228	CN01_14G005910	CN01_14	15092001	15096868
Gs.11	CN01_06G008850	CN01_06	25554997	25560567	CN01_14G005840	CN01_14	14759135	14761422
Gs.11	CN01_06G008780	CN01_06	25309444	25315986	CN01_14G005810	CN01_14	14696178	14710956
Gs.11	CN01_06G008770	CN01_06	25276448	25276909	CN01_14G005800	CN01_14	14678493	14678879
Gs.11	CN01_06G008720	CN01_06	25143083	25160367	CN01_14G005790	CN01_14	14659175	14673318
Gs.11	CN01_06G008710	CN01_06	25138062	25139469	CN01_14G005770	CN01_14	14634605	14635745
Gs.11	CN01_06G008700	CN01_06	25114709	25122724	CN01_14G005760	CN01_14	14615558	14616589
Gs.11	CN01_06G008680	CN01_06	25077488	25078337	CN01_14G005750	CN01_14	14578835	14579116
Gs.11	CN01_06G008660	CN01_06	25020068	25051870	CN01_14G005730	CN01_14	14547617	14561754
Gs.11	CN01_06G008620	CN01_06	24973678	24983025	CN01_14G005700	CN01_14	14465265	14477009
Gs.11	CN01_06G008490	CN01_06	24659821	24666789	CN01_14G005650	CN01_14	14306524	14311769
Gs.11	CN01_06G008400	CN01_06	24365201	24366774	CN01_14G005630	CN01_14	14258091	14258891
Gs.11	CN01_06G008380	CN01_06	24345213	24350189	CN01_14G005590	CN01_14	14198225	14206531
Gs.11	CN01_06G008370	CN01_06	24329369	24340210	CN01_14G005580	CN01_14	14179192	14189019
Gs.11	CN01_06G008040	CN01_06	23401240	23401776	CN01_14G005560	CN01_14	14115758	14116177
Gs.11	CN01_06G008020	CN01_06	23324908	23336529	CN01_14G005550	CN01_14	14075613	14079426
Gs.11	CN01_06G007980	CN01_06	23237473	23272212	CN01_14G005530	CN01_14	14008553	14027680
Gs.11	CN01_06G007950	CN01_06	23196343	23198998	CN01_14G005520	CN01_14	13993964	13997366
Gs.11	CN01_06G007900	CN01_06	23167392	23168418	CN01_14G005500	CN01_14	13928690	13929535
Gs.11	CN01_06G007890	CN01_06	23094682	23095915	CN01_14G005470	CN01_14	13903616	13905068
Gs.11	CN01_06G007820	CN01_06	22876205	22894074	CN01_14G005460	CN01_14	13826876	13841236
Gs.11	CN01_06G007810	CN01_06	22845574	22854944	CN01_14G005430	CN01_14	13659263	13682314
Gs.11	CN01_06G007780	CN01_06	22820724	22821585	CN01_14G005450	CN01_14	13708530	13709225
Gs.11	CN01_06G007750	CN01_06	21559006	21559566	CN01_14G007520	CN01_14	24411591	24411845
Gs.11	CN01_06G007680	CN01_06	20160439	20168702	CN01_14G005350	CN01_14	13314801	13336760
Gs.11	CN01_06G007650	CN01_06	20053743	20080309	CN01_14G005360	CN01_14	13369362	13389175
Gs.11	CN01_06G007620	CN01_06	19983480	19986303	CN01_14G005370	CN01_14	13453969	13456947
Gs.11	CN01_06G007590	CN01_06	19820441	19823810	CN01_14G005340	CN01_14	13213670	13216394
Gs.11	CN01_06G007580	CN01_06	19789958	19802117	CN01_14G005330	CN01_14	13171682	13176714
Gs.11	CN01_06G007540	CN01_06	19744580	19745165	CN01_14G005310	CN01_14	13151653	13152226
Gs.11	CN01_06G007390	CN01_06	19362006	19366005	CN01_14G000200	CN01_14	480731	481597
Gs.11	CN01_06G007380	CN01_06	19300612	19311926	CN01_14G005210	CN01_14	12980328	12988872
Gs.11	CN01_06G007350	CN01_06	19264565	19273190	CN01_14G005180	CN01_14	12881693	12890977
Gs.11	CN01_06G007250	CN01_06	19090607	19096276	CN01_14G004980	CN01_14	12144580	12147527
Gs.11	CN01_06G007060	CN01_06	18564617	18565007	CN01_14G004840	CN01_14	11777050	11777429
Gs.11	CN01_06G007030	CN01_06	18492301	18493710	CN01_14G004850	CN01_14	11829409	11830189
Gs.11	CN01_06G006980	CN01_06	18344901	18356830	CN01_14G004350	CN01_14	10648471	10652368
Gs.11	CN01_06G006930	CN01_06	18213251	18216080	CN01_14G004590	CN01_14	11157408	11158273
Gs.11	CN01_06G006910	CN01_06	18163485	18166041	CN01_14G004570	CN01_14	11062096	11064556
Gs.11	CN01_06G006890	CN01_06	18099552	18100403	CN01_14G004530	CN01_14	10986269	10987172
Gs.11	CN01_06G006820	CN01_06	17913353	17921188	CN01_14G004380	CN01_14	10730757	10740993
Gs.11	CN01_06G006770	CN01_06	17769814	17772186	CN01_14G004720	CN01_14	11436772	11438181
Gs.11	CN01_06G006750	CN01_06	17719690	17719923	CN01_14G004760	CN01_14	11493533	11493769
Gs.11	CN01_06G006630	CN01_06	17310897	17312821	CN01_14G004310	CN01_14	10558145	10560000
Gs.11	CN01_06G006620	CN01_06	17274123	17274365	CN01_14G004300	CN01_14	10526192	10526404
Gs.11	CN01_06G006600	CN01_06	17218644	17225083	CN01_14G004260	CN01_14	10434666	10435463
Gs.11	CN01_06G006560	CN01_06	17116194	17118836	CN01_14G004210	CN01_14	10380330	10383706
Gs.11	CN01_06G006550	CN01_06	17102687	17109255	CN01_14G004200	CN01_14	10345816	10351778
Gs.11	CN01_06G006510	CN01_06	17048798	17051075	CN01_14G004170	CN01_14	10307945	10317661
Gs.11	CN01_06G006480	CN01_06	16990239	16992032	CN01_14G004090	CN01_14	10073083	10074624
Gs.11	CN01_06G006410	CN01_06	16877942	16878556	CN01_14G004120	CN01_14	10092004	10092546
Gs.11	CN01_06G006400	CN01_06	16822585	16824453	CN01_14G004140	CN01_14	10174118	10174819
Gs.11	CN01_06G006390	CN01_06	16799907	16801288	CN01_14G002360	CN01_14	5854291	5854677
Gs.11	CN01_06G006360	CN01_06	16738052	16767849	CN01_14G004150	CN01_14	10193117	10212057
Gs.11	CN01_06G006340	CN01_06	16703125	16711960	CN01_14G004160	CN01_14	10214784	10234167
Gs.11	CN01_06G006290	CN01_06	16542499	16548273	CN01_14G004040	CN01_14	9893797	9896955
Gs.11	CN01_06G006260	CN01_06	16504677	16509858	CN01_14G004050	CN01_14	9947086	9964621
Gs.11	CN01_06G006250	CN01_06	16500533	16501021	CN01_14G004060	CN01_14	9968614	9969379
Gs.11	CN01_06G006240	CN01_06	16486739	16487512	CN01_14G004070	CN01_14	9982801	9983547
Gs.11	CN01_06G006210	CN01_06	16406130	16415841	CN01_14G004080	CN01_14	9989827	10000372
Gs.11	CN01_06G005980	CN01_06	15932337	15933056	CN01_14G003980	CN01_14	9722456	9723031
Gs.11	CN01_06G005900	CN01_06	15793553	15798194	CN01_14G003950	CN01_14	9647914	9650420
Gs.11	CN01_06G005870	CN01_06	15712579	15714004	CN01_14G003940	CN01_14	9630740	9632191
Gs.11	CN01_06G005840	CN01_06	15657949	15659644	CN01_14G003920	CN01_14	9582513	9587567
Gs.11	CN01_06G005820	CN01_06	15612411	15628906	CN01_14G003900	CN01_14	9501935	9524161
Gs.11	CN01_06G005730	CN01_06	15432785	15433165	CN01_14G003860	CN01_14	9431829	9432732
Gs.11	CN01_06G005710	CN01_06	15365806	15366735	CN01_14G003840	CN01_14	9374521	9376282
Gs.11	CN01_06G005690	CN01_06	15294931	15295920	CN01_14G003830	CN01_14	9367320	9368673
Gs.11	CN01_06G005650	CN01_06	15119898	15120416	CN01_14G001660	CN01_14	4293092	4295460
Gs.11	CN01_06G005630	CN01_06	15087921	15090521	CN01_14G003820	CN01_14	9350280	9352970
Gs.11	CN01_06G005610	CN01_06	14955278	14955690	CN01_14G003780	CN01_14	9242175	9247221
Gs.11	CN01_06G005600	CN01_06	14946280	14952179	CN01_14G003760	CN01_14	9230271	9236336
Gs.11	CN01_06G005370	CN01_06	14449419	14451141	CN01_14G003650	CN01_14	8964827	8967904
Gs.11	CN01_06G005360	CN01_06	14424332	14431509	CN01_14G003670	CN01_14	9020255	9027016
Gs.11	CN01_06G005350	CN01_06	14389675	14395646	CN01_14G003680	CN01_14	9037332	9042640
Gs.11	CN01_06G005270	CN01_06	14208254	14220389	CN01_14G003350	CN01_14	8290946	8299300
Gs.11	CN01_06G005250	CN01_06	14120703	14129230	CN01_14G003510	CN01_14	8668582	8680576
Gs.11	CN01_06G005220	CN01_06	14050638	14062598	CN01_14G003430	CN01_14	8448271	8453929
Gs.11	CN01_06G005200	CN01_06	14017906	14022521	CN01_14G003460	CN01_14	8484258	8488702
Gs.11	CN01_06G005140	CN01_06	13799775	13809322	CN01_14G003230	CN01_14	8087709	8105155
Gs.11	CN01_06G005100	CN01_06	13599883	13600596	CN01_14G003320	CN01_14	8215523	8221764
Gs.11	CN01_06G005030	CN01_06	13497251	13498774	CN01_14G003290	CN01_14	8186538	8190907
Gs.11	CN01_06G005010	CN01_06	13434616	13438827	CN01_14G003270	CN01_14	8164475	8170230
Gs.11	CN01_06G005000	CN01_06	13419522	13430056	CN01_14G003260	CN01_14	8149042	8159111
Gs.11	CN01_06G004980	CN01_06	13360637	13361518	CN01_14G003190	CN01_14	8053569	8054872
Gs.11	CN01_06G004970	CN01_06	13353319	13354578	CN01_14G003200	CN01_14	8059663	8064074
Gs.11	CN01_06G004920	CN01_06	13235710	13237467	CN01_14G003140	CN01_14	7918969	7923528
Gs.11	CN01_06G004910	CN01_06	13201493	13202891	CN01_14G003130	CN01_14	7853233	7854210
Gs.11	CN01_06G004860	CN01_06	13077783	13091198	CN01_14G003170	CN01_14	7979848	7988782
Gs.11	CN01_06G004850	CN01_06	13061268	13068953	CN01_14G003180	CN01_14	8002838	8012279
Gs.11	CN01_06G004740	CN01_06	12753746	12762124	CN01_14G003100	CN01_14	7725542	7743415
Gs.11	CN01_06G004630	CN01_06	12460332	12469859	CN01_14G003050	CN01_14	7659943	7670825
Gs.11	CN01_06G004620	CN01_06	12431806	12457184	CN01_14G003040	CN01_14	7642354	7645730
Gs.11	CN01_06G004570	CN01_06	12329811	12333544	CN01_14G003020	CN01_14	7608544	7611608
Gs.11	CN01_06G004520	CN01_06	12098123	12114183	CN01_14G002850	CN01_14	7116725	7142795
Gs.11	CN01_06G004450	CN01_06	11947987	11952436	CN01_14G002820	CN01_14	7007800	7013696
Gs.11	CN01_06G004440	CN01_06	11942716	11946889	CN01_14G002810	CN01_14	7002766	7006303
Gs.11	CN01_06G004430	CN01_06	11923876	11927630	CN01_14G002750	CN01_14	6897059	6900959
Gs.11	CN01_06G004400	CN01_06	11856319	11868346	CN01_14G002760	CN01_14	6916736	6927208
Gs.11	CN01_06G004390	CN01_06	11818089	11838307	CN01_14G002770	CN01_14	6929538	6946139
Gs.11	CN01_06G004370	CN01_06	11634748	11647353	CN01_14G002990	CN01_14	7561433	7567778
Gs.11	CN01_06G004350	CN01_06	11558486	11559010	CN01_14G002960	CN01_14	7424449	7424974
Gs.11	CN01_06G004280	CN01_06	11326433	11328443	CN01_14G002930	CN01_14	7365810	7367403
Gs.11	CN01_06G004250	CN01_06	11312369	11313397	CN01_14G004290	CN01_14	10525101	10525961
Gs.11	CN01_06G004240	CN01_06	11268773	11272517	CN01_14G002940	CN01_14	7373194	7377976
Gs.11	CN01_06G004230	CN01_06	11245019	11247816	CN01_14G002740	CN01_14	6887898	6892049
Gs.11	CN01_06G004210	CN01_06	11179923	11180570	CN01_14G002720	CN01_14	6821952	6823409
Gs.11	CN01_06G004200	CN01_06	11154623	11171655	CN01_14G002710	CN01_14	6765293	6778858
Gs.11	CN01_06G004190	CN01_06	11150923	11153100	CN01_14G002700	CN01_14	6743844	6745657
Gs.11	CN01_06G004140	CN01_06	11052457	11054892	CN01_14G002680	CN01_14	6698032	6700848
Gs.11	CN01_06G004120	CN01_06	11007124	11008971	CN01_14G002670	CN01_14	6667595	6669672
Gs.11	CN01_06G003980	CN01_06	10704232	10705368	CN01_14G002030	CN01_14	5259123	5260298
Gs.11	CN01_06G003960	CN01_06	10671376	10671705	CN01_14G002590	CN01_14	6483485	6483808
Gs.11	CN01_06G003910	CN01_06	10566450	10567970	CN01_14G002540	CN01_14	6288063	6288819
Gs.11	CN01_06G003890	CN01_06	10495176	10524645	CN01_14G002530	CN01_14	6224025	6238470
Gs.11	CN01_06G003830	CN01_06	10369042	10370317	CN01_14G002180	CN01_14	5579232	5580367
Gs.11	CN01_06G003810	CN01_06	10300883	10301902	CN01_14G002220	CN01_14	5630726	5631553
Gs.11	CN01_06G003750	CN01_06	10193404	10194039	CN01_14G002270	CN01_14	5705854	5708100
Gs.11	CN01_06G003710	CN01_06	10118568	10120048	CN01_14G002350	CN01_14	5845542	5846545
Gs.11	CN01_06G003690	CN01_06	10088129	10094335	CN01_14G002400	CN01_14	5910082	5916000
Gs.11	CN01_06G003650	CN01_06	9921094	9923271	CN01_14G002460	CN01_14	6046512	6049769
Gs.11	CN01_06G003640	CN01_06	9906474	9910014	CN01_14G002470	CN01_14	6065674	6072314
Gs.11	CN01_06G003610	CN01_06	9873302	9875303	CN01_14G002480	CN01_14	6074268	6082944
Gs.11	CN01_06G003540	CN01_06	9619981	9620436	CN01_14G002130	CN01_14	5497259	5498715
Gs.11	CN01_06G003500	CN01_06	9543141	9544427	CN01_14G001870	CN01_14	4923544	4924691
Gs.11	CN01_06G003480	CN01_06	9451235	9459651	CN01_14G001900	CN01_14	4989060	4991771
Gs.11	CN01_06G003450	CN01_06	9397390	9413221	CN01_14G001920	CN01_14	5016078	5035600
Gs.11	CN01_06G003440	CN01_06	9356279	9361819	CN01_14G001940	CN01_14	5083700	5093097
Gs.11	CN01_06G003400	CN01_06	9325859	9326698	CN01_14G001950	CN01_14	5103513	5104256
Gs.11	CN01_06G003390	CN01_06	9318074	9321679	CN01_14G001960	CN01_14	5124881	5127884
Gs.11	CN01_06G003370	CN01_06	9248148	9249431	CN01_14G002010	CN01_14	5234179	5234785
Gs.11	CN01_06G003340	CN01_06	9213117	9222332	CN01_14G001990	CN01_14	5197687	5218146
Gs.11	CN01_06G003310	CN01_06	9117197	9128959	CN01_14G001980	CN01_14	5177715	5192586
Gs.11	CN01_06G003240	CN01_06	9026238	9026981	CN01_14G001860	CN01_14	4856136	4856879
Gs.11	CN01_06G003230	CN01_06	9006607	9009197	CN01_14G001850	CN01_14	4846154	4847513
Gs.11	CN01_06G003200	CN01_06	8890407	8907138	CN01_14G001820	CN01_14	4743563	4751028
Gs.11	CN01_06G003170	CN01_06	8835861	8847133	CN01_14G001830	CN01_14	4774427	4778741
Gs.11	CN01_06G003130	CN01_06	8777004	8781793	CN01_14G001840	CN01_14	4780287	4784658
Gs.11	CN01_06G003080	CN01_06	8623863	8628885	CN01_14G001760	CN01_14	4525208	4529708
Gs.11	CN01_06G003020	CN01_06	8457093	8466549	CN01_14G001790	CN01_14	4644947	4675749
Gs.11	CN01_06G002990	CN01_06	8397438	8412969	CN01_14G000140	CN01_14	283022	297636
Gs.11	CN01_06G002980	CN01_06	8329581	8337477	CN01_14G000100	CN01_14	243115	252377
Gs.11	CN01_06G002920	CN01_06	8157537	8158860	CN01_14G001740	CN01_14	4511136	4512649
Gs.11	CN01_06G002800	CN01_06	7851170	7856121	CN01_14G001540	CN01_14	3983686	3988228
Gs.11	CN01_06G002770	CN01_06	7797027	7801969	CN01_14G001520	CN01_14	3953237	3957878
Gs.11	CN01_06G002740	CN01_06	7686772	7696363	CN01_14G001570	CN01_14	4102511	4113040
Gs.11	CN01_06G002590	CN01_06	7236226	7243918	CN01_14G001380	CN01_14	3752609	3763810
Gs.11	CN01_06G002560	CN01_06	7174321	7175077	CN01_14G001360	CN01_14	3683100	3703392
Gs.11	CN01_06G002530	CN01_06	7062774	7067737	CN01_14G001420	CN01_14	3841604	3844314
Gs.11	CN01_06G002520	CN01_06	7038675	7039133	CN01_14G001450	CN01_14	3866139	3867763
Gs.11	CN01_06G002500	CN01_06	6958654	6973026	CN01_14G009250	CN01_14	43078749	43088162
Gs.11	CN01_06G002470	CN01_06	6923496	6927640	CN01_14G001460	CN01_14	3871485	3878316
Gs.11	CN01_06G002440	CN01_06	6835719	6836930	CN01_14G001340	CN01_14	3663253	3666524
Gs.11	CN01_06G002420	CN01_06	6756270	6768374	CN01_14G001320	CN01_14	3623744	3644135
Gs.11	CN01_06G002400	CN01_06	6717761	6720549	CN01_14G001300	CN01_14	3576466	3580976
Gs.11	CN01_06G002390	CN01_06	6687834	6689597	CN01_14G001290	CN01_14	3558166	3559941
Gs.11	CN01_06G002380	CN01_06	6665505	6677844	CN01_14G001260	CN01_14	3519699	3537326
Gs.11	CN01_06G002350	CN01_06	6577251	6578897	CN01_14G001250	CN01_14	3502889	3504532
Gs.11	CN01_06G002320	CN01_06	6487160	6509291	CN01_14G001240	CN01_14	3404518	3459285
Gs.11	CN01_06G002270	CN01_06	6410216	6410527	CN01_14G001640	CN01_14	4197228	4197527
Gs.11	CN01_06G002150	CN01_06	6113168	6118593	CN01_14G001210	CN01_14	3349003	3365817
Gs.11	CN01_06G002140	CN01_06	6033009	6033601	CN01_14G001200	CN01_14	3337053	3337691
Gs.11	CN01_06G002120	CN01_06	5982707	5987938	CN01_14G001180	CN01_14	3310804	3314477
Gs.11	CN01_06G002100	CN01_06	5935282	5941659	CN01_14G001160	CN01_14	3255453	3301883
Gs.11	CN01_06G002070	CN01_06	5800731	5802870	CN01_14G001140	CN01_14	3206946	3208907
Gs.11	CN01_06G002060	CN01_06	5765074	5779738	CN01_14G001120	CN01_14	3153712	3158683
Gs.11	CN01_06G002050	CN01_06	5753467	5758973	CN01_14G001110	CN01_14	3138015	3138380
Gs.11	CN01_06G002030	CN01_06	5653050	5663208	CN01_14G001100	CN01_14	3114196	3124818
Gs.11	CN01_06G002000	CN01_06	5609191	5615197	CN01_14G001080	CN01_14	3064127	3069477
Gs.11	CN01_06G001960	CN01_06	5548869	5551154	CN01_14G001070	CN01_14	3057482	3059517
Gs.11	CN01_06G001950	CN01_06	5535578	5544770	CN01_14G001060	CN01_14	3050170	3054816
Gs.11	CN01_06G001900	CN01_06	5379995	5393647	CN01_14G001020	CN01_14	2934522	2937479
Gs.11	CN01_06G001850	CN01_06	5151919	5176005	CN01_14G001670	CN01_14	4297500	4331074
Gs.11	CN01_06G001830	CN01_06	5097366	5101629	CN01_14G000300	CN01_14	668582	671759
Gs.11	CN01_06G001780	CN01_06	4998895	4999543	CN01_14G000280	CN01_14	618724	619933
Gs.11	CN01_06G001770	CN01_06	4986636	4993405	CN01_14G000270	CN01_14	604730	609021
Gs.11	CN01_06G001740	CN01_06	4920497	4927277	CN01_14G000260	CN01_14	585520	591837
Gs.11	CN01_06G001730	CN01_06	4892750	4896590	CN01_14G000020	CN01_14	101478	109781
Gs.11	CN01_06G001580	CN01_06	4405553	4406875	CN01_14G000380	CN01_14	984189	985073
Gs.12	CN01_04G015240	CN01_04	64701948	64705765	CN01_16G007850	CN01_16	35928089	35931576
Gs.12	CN01_04G015230	CN01_04	64686383	64689567	CN01_16G007840	CN01_16	35917254	35919826
Gs.12	CN01_04G015210	CN01_04	64669514	64671433	CN01_16G007830	CN01_16	35910367	35914448
Gs.12	CN01_04G015170	CN01_04	64542167	64546077	CN01_16G007780	CN01_16	35824749	35828897
Gs.12	CN01_04G015130	CN01_04	64495341	64503993	CN01_16G007750	CN01_16	35788211	35797311
Gs.13	CN01_02G005860	CN01_02	16870729	16871887	CN01_03G009020	CN01_03	60208899	60210131
Gs.13	CN01_02G005840	CN01_02	16743628	16744567	CN01_03G009140	CN01_03	60525487	60525942
Gs.13	CN01_02G005830	CN01_02	16713985	16714602	CN01_03G009170	CN01_03	60582701	60583955
Gs.13	CN01_02G005770	CN01_02	16635288	16636644	CN01_03G009210	CN01_03	60717281	60719795
Gs.13	CN01_02G005750	CN01_02	16555393	16561897	CN01_03G009250	CN01_03	60789514	60797289
Gs.13	CN01_02G005740	CN01_02	16500759	16527662	CN01_03G009290	CN01_03	60874743	60883948
Gs.13	CN01_02G005650	CN01_02	16297092	16298565	CN01_03G009350	CN01_03	61109427	61110187
Gs.13	CN01_02G005610	CN01_02	16142735	16143175	CN01_03G009420	CN01_03	61288431	61288808
Gs.13	CN01_02G005590	CN01_02	16123087	16130390	CN01_03G009400	CN01_03	61245164	61262916
Gs.13	CN01_02G005580	CN01_02	16098676	16103103	CN01_03G009390	CN01_03	61236606	61241084
Gs.13	CN01_02G005550	CN01_02	15965859	15978476	CN01_03G009520	CN01_03	61622052	61637717
Gs.13	CN01_02G005510	CN01_02	15870518	15872253	CN01_03G009560	CN01_03	61736155	61737879
Gs.13	CN01_02G005490	CN01_02	15836822	15838132	CN01_03G009630	CN01_03	61899348	61900722
Gs.13	CN01_02G005470	CN01_02	15768220	15776561	CN01_03G009640	CN01_03	61917872	61931971
Gs.13	CN01_02G005450	CN01_02	15754305	15760890	CN01_03G009670	CN01_03	61974872	61977069
Gs.13	CN01_02G005440	CN01_02	15739930	15743561	CN01_03G009710	CN01_03	62065199	62067908
Gs.13	CN01_02G005430	CN01_02	15711086	15719225	CN01_03G009720	CN01_03	62069741	62081290
Gs.13	CN01_02G005420	CN01_02	15686012	15696042	CN01_03G009730	CN01_03	62086599	62099760
Gs.13	CN01_02G005410	CN01_02	15665890	15669351	CN01_03G009920	CN01_03	62632004	62638909
Gs.13	CN01_02G005400	CN01_02	15636509	15655413	CN01_03G009910	CN01_03	62619062	62626605
Gs.13	CN01_02G005350	CN01_02	15503349	15506700	CN01_03G009790	CN01_03	62282652	62286096
Gs.13	CN01_02G005320	CN01_02	15433225	15434947	CN01_03G009760	CN01_03	62230611	62239340
Gs.13	CN01_02G005310	CN01_02	15416093	15418454	CN01_03G009970	CN01_03	62766416	62769166
Gs.13	CN01_02G005280	CN01_02	15355485	15356603	CN01_03G009950	CN01_03	62714531	62715366
Gs.13	CN01_02G005270	CN01_02	15330958	15335817	CN01_03G009930	CN01_03	62675884	62693047
Gs.13	CN01_02G005210	CN01_02	15058582	15060953	CN01_03G010210	CN01_03	63363428	63365370
Gs.13	CN01_02G005200	CN01_02	14969351	14971153	CN01_03G010190	CN01_03	63292189	63293922
Gs.13	CN01_02G005190	CN01_02	14931797	14942674	CN01_03G010180	CN01_03	63283389	63287689
Gs.13	CN01_02G005170	CN01_02	14874116	14906529	CN01_03G010160	CN01_03	63237001	63261872
Gs.13	CN01_02G005150	CN01_02	14835727	14837307	CN01_03G010140	CN01_03	63101496	63101851
Gs.13	CN01_02G005120	CN01_02	14776721	14784469	CN01_03G010120	CN01_03	63076390	63082629
Gs.13	CN01_02G005100	CN01_02	14746550	14748365	CN01_03G010110	CN01_03	63026994	63029113
Gs.13	CN01_02G005080	CN01_02	14687766	14688686	CN01_03G010090	CN01_03	62970336	62971245
Gs.13	CN01_02G005050	CN01_02	14665281	14666006	CN01_03G010050	CN01_03	62913665	62914709
Gs.13	CN01_02G005030	CN01_02	14578577	14592906	CN01_03G010030	CN01_03	62856499	62881417
Gs.13	CN01_02G005020	CN01_02	14559316	14576117	CN01_03G010020	CN01_03	62836473	62842693
Gs.13	CN01_02G005010	CN01_02	14532113	14537358	CN01_03G010000	CN01_03	62785560	62797336
Gs.13	CN01_02G004920	CN01_02	14141154	14148319	CN01_03G010400	CN01_03	63972943	63979357
Gs.13	CN01_02G004790	CN01_02	13698425	13710432	CN01_03G010580	CN01_03	64405757	64441064
Gs.13	CN01_02G004770	CN01_02	13593747	13602112	CN01_03G010600	CN01_03	64466565	64478704
Gs.13	CN01_02G004760	CN01_02	13551978	13554162	CN01_03G010610	CN01_03	64522261	64524583
Gs.13	CN01_02G004670	CN01_02	13267702	13278840	CN01_03G010380	CN01_03	63916138	63933657
Gs.13	CN01_02G004650	CN01_02	13189030	13196517	CN01_03G010270	CN01_03	63549125	63549937
Gs.13	CN01_02G004640	CN01_02	13151568	13170324	CN01_03G010290	CN01_03	63610303	63620364
Gs.13	CN01_02G004610	CN01_02	13083883	13084473	CN01_03G010330	CN01_03	63811977	63813098
Gs.13	CN01_02G004600	CN01_02	13024781	13025242	CN01_03G010680	CN01_03	64633332	64636658
Gs.13	CN01_02G004590	CN01_02	13014625	13014984	CN01_03G010700	CN01_03	64657698	64659708
Gs.13	CN01_02G004540	CN01_02	12942051	12947398	CN01_03G010760	CN01_03	64768769	64777273
Gs.13	CN01_02G004530	CN01_02	12913752	12930138	CN01_03G010780	CN01_03	64876893	64904099
Gs.13	CN01_02G004520	CN01_02	12878356	12879054	CN01_03G010840	CN01_03	65012966	65013676
Gs.13	CN01_02G004500	CN01_02	12815870	12820235	CN01_03G010870	CN01_03	65053077	65056102
Gs.13	CN01_02G004480	CN01_02	12779953	12785997	CN01_03G010890	CN01_03	65106706	65114202
Gs.13	CN01_02G004470	CN01_02	12759058	12759871	CN01_03G010910	CN01_03	65144447	65145241
Gs.13	CN01_02G004310	CN01_02	12281435	12285129	CN01_03G011090	CN01_03	65599360	65603301
Gs.13	CN01_02G004300	CN01_02	12272590	12278112	CN01_03G011100	CN01_03	65607676	65613213
Gs.13	CN01_02G004270	CN01_02	12230024	12232296	CN01_03G011130	CN01_03	65787941	65790112
Gs.13	CN01_02G004240	CN01_02	12135242	12163969	CN01_03G011180	CN01_03	65831896	65849395
Gs.13	CN01_02G004230	CN01_02	12081694	12087779	CN01_03G011200	CN01_03	65892366	65898403
Gs.13	CN01_02G004200	CN01_02	12012221	12016402	CN01_03G011250	CN01_03	65968980	65973084
Gs.13	CN01_02G004170	CN01_02	11953375	11957253	CN01_03G011310	CN01_03	66112667	66113776
Gs.13	CN01_02G004120	CN01_02	11823856	11824851	CN01_03G011380	CN01_03	66297307	66298426
Gs.13	CN01_02G004100	CN01_02	11791455	11805195	CN01_03G011410	CN01_03	66412381	66429309
Gs.13	CN01_02G004090	CN01_02	11766339	11776700	CN01_03G011420	CN01_03	66440096	66463423
Gs.13	CN01_02G004060	CN01_02	11735692	11742787	CN01_03G011450	CN01_03	66553518	66565450
Gs.13	CN01_02G004050	CN01_02	11721617	11724911	CN01_03G011460	CN01_03	66584083	66587490
Gs.13	CN01_02G004040	CN01_02	11717924	11719141	CN01_03G011470	CN01_03	66601010	66602371
Gs.13	CN01_02G004020	CN01_02	11680179	11682567	CN01_03G011480	CN01_03	66637119	66639258
Gs.13	CN01_02G003990	CN01_02	11628176	11636226	CN01_03G011550	CN01_03	66859844	66866180
Gs.13	CN01_02G003970	CN01_02	11598900	11599907	CN01_03G011580	CN01_03	66951268	66952677
Gs.13	CN01_02G003940	CN01_02	11516191	11540709	CN01_03G011660	CN01_03	67066621	67073190
Gs.13	CN01_02G003930	CN01_02	11471215	11474539	CN01_03G011920	CN01_03	67720477	67724423
Gs.13	CN01_02G003900	CN01_02	11408853	11410847	CN01_03G011870	CN01_03	67606844	67608820
Gs.13	CN01_02G003890	CN01_02	11328030	11332276	CN01_03G011850	CN01_03	67523203	67527741
Gs.13	CN01_02G003860	CN01_02	11204588	11209292	CN01_03G011800	CN01_03	67435216	67438605
Gs.13	CN01_02G003830	CN01_02	11051981	11066987	CN01_03G011770	CN01_03	67335568	67347098
Gs.13	CN01_02G003790	CN01_02	10965133	10972522	CN01_03G011680	CN01_03	67117156	67132038
Gs.13	CN01_02G003740	CN01_02	10797757	10800341	CN01_03G012590	CN01_03	69144262	69145065
Gs.13	CN01_02G003730	CN01_02	10768949	10782244	CN01_03G012600	CN01_03	69156612	69165195
Gs.13	CN01_02G003710	CN01_02	10750915	10755729	CN01_03G012620	CN01_03	69176072	69182129
Gs.13	CN01_02G003660	CN01_02	10697607	10704707	CN01_03G012560	CN01_03	69108084	69116863
Gs.13	CN01_02G003630	CN01_02	10642728	10645155	CN01_03G012060	CN01_03	68063569	68067021
Gs.13	CN01_02G003610	CN01_02	10547266	10554683	CN01_03G012080	CN01_03	68104778	68111276
Gs.13	CN01_02G003580	CN01_02	10422366	10435762	CN01_03G012190	CN01_03	68277519	68278148
Gs.13	CN01_02G003540	CN01_02	10250067	10250765	CN01_03G012410	CN01_03	68784496	68785429
Gs.13	CN01_02G003530	CN01_02	10239466	10245245	CN01_03G012380	CN01_03	68744474	68761236
Gs.13	CN01_02G003520	CN01_02	10213535	10219782	CN01_03G012370	CN01_03	68733392	68739245
Gs.13	CN01_02G003490	CN01_02	10147583	10161291	CN01_03G011930	CN01_03	67725906	67741890
Gs.13	CN01_02G003450	CN01_02	10083407	10092601	CN01_03G012650	CN01_03	69319128	69329874
Gs.13	CN01_02G003410	CN01_02	10010999	10016043	CN01_03G012000	CN01_03	67980446	67986316
Gs.13	CN01_02G003400	CN01_02	9998769	10001942	CN01_03G011990	CN01_03	67973789	67979463
Gs.13	CN01_02G003390	CN01_02	9945352	9976516	CN01_03G011980	CN01_03	67915059	67945954
Gs.13	CN01_02G003370	CN01_02	9929405	9936419	CN01_03G011970	CN01_03	67896757	67905002
Gs.14	CN01_08G005130	CN01_08	38846549	38850994	CN01_11G000120	CN01_11	255526	261276
Gs.14	CN01_08G005100	CN01_08	38723988	38733998	CN01_11G000140	CN01_11	334955	336844
Gs.14	CN01_08G005090	CN01_08	38640099	38648964	CN01_11G000150	CN01_11	384436	385269
Gs.14	CN01_08G005040	CN01_08	38439727	38440200	CN01_11G000210	CN01_11	733540	733992
Gs.15	CN01_08G009270	CN01_08	52053228	52060126	CN01_09G003580	CN01_09	42196958	42202529
Gs.15	CN01_08G009250	CN01_08	51966210	51970261	CN01_09G005280	CN01_09	47657332	47662088
Gs.15	CN01_08G009240	CN01_08	51932529	51940047	CN01_09G005290	CN01_09	47668853	47673295
Gs.15	CN01_08G009090	CN01_08	51518275	51519965	CN01_09G004810	CN01_09	46414034	46415529
Gs.15	CN01_08G009060	CN01_08	51400073	51409049	CN01_09G004760	CN01_09	46257276	46269582
Gs.15	CN01_08G008980	CN01_08	51232684	51239607	CN01_09G004650	CN01_09	46020005	46026543
Gs.15	CN01_08G008960	CN01_08	51181418	51193196	CN01_09G004640	CN01_09	45985001	45990979
Gs.15	CN01_08G008940	CN01_08	51159879	51160659	CN01_09G004590	CN01_09	45881069	45881694
Gs.15	CN01_08G008920	CN01_08	51127103	51127622	CN01_09G004580	CN01_09	45856708	45857016
Gs.15	CN01_08G008860	CN01_08	51017677	51028796	CN01_09G004570	CN01_09	45759475	45779616
Gs.15	CN01_08G008850	CN01_08	51007434	51013745	CN01_09G004470	CN01_09	45351410	45358714
Gs.15	CN01_08G008820	CN01_08	50971924	50981638	CN01_09G004460	CN01_09	45331672	45342117
Gs.15	CN01_08G008780	CN01_08	50918694	50927392	CN01_09G004400	CN01_09	45211095	45219788
Gs.15	CN01_08G008770	CN01_08	50875534	50888021	CN01_09G004390	CN01_09	45170298	45186003
Gs.15	CN01_08G008760	CN01_08	50866750	50871404	CN01_09G004380	CN01_09	45163932	45169006
Gs.15	CN01_08G008710	CN01_08	50752848	50774070	CN01_09G004340	CN01_09	45075229	45083001
Gs.15	CN01_08G008700	CN01_08	50747131	50751710	CN01_09G004330	CN01_09	45051915	45054928
Gs.15	CN01_08G008690	CN01_08	50731187	50736163	CN01_09G004300	CN01_09	44995010	44997682
Gs.15	CN01_08G008680	CN01_08	50636790	50653137	CN01_09G004250	CN01_09	44847144	44850905
Gs.15	CN01_08G008570	CN01_08	50372166	50383827	CN01_09G004170	CN01_09	44634122	44646532
Gs.15	CN01_08G008560	CN01_08	50348327	50357994	CN01_09G003900	CN01_09	42985096	42992354
Gs.15	CN01_08G008530	CN01_08	50306715	50308334	CN01_09G003880	CN01_09	42959684	42960097
Gs.15	CN01_08G008510	CN01_08	50277163	50286142	CN01_09G003860	CN01_09	42927934	42939627
Gs.15	CN01_08G008490	CN01_08	50219909	50245487	CN01_09G003830	CN01_09	42849462	42858698
Gs.15	CN01_08G008480	CN01_08	50210059	50215578	CN01_09G003820	CN01_09	42840191	42845280
Gs.15	CN01_08G008470	CN01_08	50202027	50203463	CN01_09G003810	CN01_09	42804395	42805852
Gs.15	CN01_08G008460	CN01_08	50180459	50183525	CN01_09G003800	CN01_09	42793143	42796078
Gs.15	CN01_08G008440	CN01_08	50151322	50156951	CN01_09G003780	CN01_09	42753795	42758358
Gs.15	CN01_08G008390	CN01_08	50073827	50074655	CN01_09G003740	CN01_09	42700935	42701366
Gs.15	CN01_08G008360	CN01_08	49996775	50011771	CN01_09G003720	CN01_09	42624849	42640099
Gs.15	CN01_08G008340	CN01_08	49968247	49970957	CN01_09G003690	CN01_09	42517070	42519007
Gs.15	CN01_08G008330	CN01_08	49931162	49940972	CN01_09G003610	CN01_09	42343879	42349106
Gs.15	CN01_08G008310	CN01_08	49879828	49880706	CN01_09G003560	CN01_09	42112686	42113585
Gs.15	CN01_08G008290	CN01_08	49784353	49808116	CN01_09G003540	CN01_09	42005067	42011008
Gs.15	CN01_08G008220	CN01_08	49634291	49645816	CN01_09G003480	CN01_09	41794626	41809613
Gs.15	CN01_08G008180	CN01_08	49562697	49568756	CN01_09G004110	CN01_09	43515637	43521959
Gs.15	CN01_08G008150	CN01_08	49487500	49488729	CN01_09G004030	CN01_09	43284623	43286201
Gs.15	CN01_08G008090	CN01_08	49393599	49394018	CN01_09G004010	CN01_09	43187780	43188199
Gs.15	CN01_08G008070	CN01_08	49380083	49387879	CN01_09G003990	CN01_09	43154633	43163760
Gs.16	CN01_04G011560	CN01_04	56256426	56269901	CN01_16G004940	CN01_16	29555983	29564649
Gs.16	CN01_04G011540	CN01_04	56233439	56236516	CN01_16G004960	CN01_16	29601728	29604854
Gs.16	CN01_04G011500	CN01_04	56137919	56139124	CN01_16G004980	CN01_16	29622626	29623634
Gs.16	CN01_04G011470	CN01_04	56060435	56060782	CN01_16G004880	CN01_16	29429991	29430335
Gs.16	CN01_04G011430	CN01_04	55949333	55953858	CN01_16G004930	CN01_16	29538532	29542593
Gs.16	CN01_04G011380	CN01_04	55845491	55850865	CN01_16G004760	CN01_16	29163777	29169119
Gs.16	CN01_04G011280	CN01_04	55489500	55490045	CN01_16G004750	CN01_16	29118718	29121424
Gs.16	CN01_04G011230	CN01_04	55370317	55371442	CN01_16G004670	CN01_16	28969799	28970809
Gs.16	CN01_04G011200	CN01_04	55309870	55311216	CN01_16G004700	CN01_16	29053455	29055009
Gs.16	CN01_04G011190	CN01_04	55253144	55258618	CN01_16G004720	CN01_16	29094891	29106081
Gs.16	CN01_04G011180	CN01_04	55251136	55251522	CN01_16G004730	CN01_16	29108485	29111387
Gs.16	CN01_04G011110	CN01_04	55081267	55090646	CN01_16G004570	CN01_16	28633137	28681265
Gs.16	CN01_04G011080	CN01_04	54960017	54996953	CN01_16G004540	CN01_16	28487795	28543489
Gs.16	CN01_04G011070	CN01_04	54949844	54958759	CN01_16G004530	CN01_16	28462884	28471563
Gs.17	CN01_08G003990	CN01_08	35337301	35339639	CN01_11G001730	CN01_11	5112395	5114431
Gs.17	CN01_08G003920	CN01_08	35188930	35192483	CN01_11G001670	CN01_11	5013044	5016227
Gs.17	CN01_08G003880	CN01_08	35042137	35042940	CN01_11G001660	CN01_11	4982937	4983791
Gs.17	CN01_08G003780	CN01_08	34719980	34732285	CN01_11G001780	CN01_11	5235436	5243926
Gs.17	CN01_08G003740	CN01_08	34690435	34696222	CN01_11G001800	CN01_11	5271015	5276465
Gs.17	CN01_08G003710	CN01_08	34627382	34627939	CN01_11G001830	CN01_11	5468925	5475118
Gs.17	CN01_08G003660	CN01_08	34486269	34489903	CN01_11G001860	CN01_11	5533775	5537307
Gs.17	CN01_08G003630	CN01_08	34376610	34405153	CN01_11G001870	CN01_11	5595050	5617156
Gs.17	CN01_08G003550	CN01_08	34162556	34185986	CN01_11G001930	CN01_11	5856925	5879136
Gs.17	CN01_08G003530	CN01_08	34141434	34142135	CN01_11G001940	CN01_11	5896834	5900190
Gs.17	CN01_08G003520	CN01_08	34127182	34135884	CN01_11G001970	CN01_11	5933960	5947565
Gs.17	CN01_08G003510	CN01_08	34101224	34116647	CN01_11G001980	CN01_11	5990328	6012135
Gs.17	CN01_08G003500	CN01_08	34071798	34073713	CN01_11G002010	CN01_11	6107271	6109343
Gs.17	CN01_08G003480	CN01_08	33993521	34017614	CN01_11G002030	CN01_11	6159154	6164485
Gs.17	CN01_08G003470	CN01_08	33964388	33975852	CN01_11G002050	CN01_11	6215043	6216911
Gs.17	CN01_08G003460	CN01_08	33953877	33956661	CN01_11G002060	CN01_11	6222024	6224797
Gs.17	CN01_08G003340	CN01_08	33612788	33617728	CN01_11G002160	CN01_11	6741936	6745829
Gs.17	CN01_08G003330	CN01_08	33587123	33609162	CN01_11G002190	CN01_11	6850513	6866336
Gs.19	CN01_01G008860	CN01_01	23767229	23775335	CN01_11G012580	CN01_11	59173629	59190603
Gs.19	CN01_01G008850	CN01_01	23721066	23724766	CN01_11G009190	CN01_11	51319643	51323506
Gs.19	CN01_01G008830	CN01_01	23635932	23642142	CN01_11G009210	CN01_11	51389590	51396638
Gs.19	CN01_01G008810	CN01_01	23467300	23479121	CN01_11G009240	CN01_11	51499428	51512947
Gs.19	CN01_01G008790	CN01_01	23392954	23393856	CN01_11G012620	CN01_11	59279570	59279956
Gs.19	CN01_01G008760	CN01_01	23355499	23357246	CN01_11G009270	CN01_11	51556953	51558434
Gs.19	CN01_01G008740	CN01_01	23299133	23300173	CN01_11G009300	CN01_11	51627593	51628905
Gs.19	CN01_01G008710	CN01_01	23265893	23267135	CN01_11G012670	CN01_11	59351792	59353666
Gs.20	CN01_01G008430	CN01_01	22222229	22224562	CN01_11G009520	CN01_11	52311397	52313722
Gs.20	CN01_01G008440	CN01_01	22313298	22313879	CN01_11G009510	CN01_11	52256028	52257500
Gs.20	CN01_01G008450	CN01_01	22326150	22334905	CN01_11G009500	CN01_11	52190887	52198085
Gs.20	CN01_01G008520	CN01_01	22679925	22684472	CN01_11G009450	CN01_11	51969901	51981174
Gs.20	CN01_01G008550	CN01_01	22717952	22728004	CN01_11G009430	CN01_11	51932665	51939384
Gs.20	CN01_01G008590	CN01_01	22828528	22831953	CN01_11G009410	CN01_11	51842161	51850854
Gs.20	CN01_01G008610	CN01_01	22934431	22941579	CN01_11G009390	CN01_11	51799788	51804542
Gs.20	CN01_01G008620	CN01_01	22967626	22967979	CN01_11G009380	CN01_11	51778870	51779710
Gs.20	CN01_01G008680	CN01_01	23154161	23206790	CN01_11G009360	CN01_11	51727458	51749646
Gs.20	CN01_01G008690	CN01_01	23218006	23220021	CN01_11G009350	CN01_11	51705296	51706825
Gs.20	CN01_01G008700	CN01_01	23224124	23236091	CN01_11G009340	CN01_11	51690881	51700138
Gs.21	CN01_02G001300	CN01_02	4179004	4182011	CN01_03G015240	CN01_03	76988902	76991614
Gs.21	CN01_02G001290	CN01_02	4140121	4143268	CN01_03G015210	CN01_03	76926320	76930675
Gs.21	CN01_02G001280	CN01_02	4129482	4132718	CN01_03G015250	CN01_03	77022310	77025683
Gs.21	CN01_02G001270	CN01_02	4115215	4117070	CN01_03G015260	CN01_03	77060797	77062157
Gs.21	CN01_02G001210	CN01_02	4060626	4064430	CN01_03G015300	CN01_03	77121766	77127912
Gs.21	CN01_02G001190	CN01_02	4009351	4011415	CN01_03G014610	CN01_03	74891088	74893129
Gs.21	CN01_02G001180	CN01_02	3981701	3983451	CN01_03G014590	CN01_03	74807337	74809130
Gs.21	CN01_02G001170	CN01_02	3955188	3975210	CN01_03G014530	CN01_03	74509032	74515544
Gs.21	CN01_02G001150	CN01_02	3884507	3887289	CN01_03G014470	CN01_03	74403535	74407794
Gs.21	CN01_02G001080	CN01_02	3670984	3681515	CN01_03G014690	CN01_03	75152397	75170407
Gs.21	CN01_02G001050	CN01_02	3643218	3644834	CN01_03G014700	CN01_03	75289974	75291602
Gs.21	CN01_02G001030	CN01_02	3500382	3501579	CN01_03G004950	CN01_03	47441340	47441916
Gs.21	CN01_02G000910	CN01_02	3065386	3085325	CN01_03G015580	CN01_03	77780788	77802149
Gs.21	CN01_02G000860	CN01_02	2954592	2955239	CN01_03G015400	CN01_03	77311013	77311673
Gs.21	CN01_02G000850	CN01_02	2905604	2909754	CN01_03G015410	CN01_03	77320584	77324751
Gs.21	CN01_02G000770	CN01_02	2596273	2596956	CN01_03G014340	CN01_03	73987612	73988437
Gs.21	CN01_02G000680	CN01_02	2459845	2460339	CN01_03G016810	CN01_03	81583437	81583916
Gs.21	CN01_02G000620	CN01_02	2045659	2063563	CN01_03G016950	CN01_03	82146575	82162092
Gs.21	CN01_02G000610	CN01_02	2002478	2018577	CN01_03G016960	CN01_03	82165634	82171692
Gs.22	CN01_02G019780	CN01_02	84872500	84881697	CN01_11G013660	CN01_11	61785626	61808415
Gs.22	CN01_02G019760	CN01_02	84853187	84855373	CN01_11G010110	CN01_11	53910468	53912602
Gs.22	CN01_02G019710	CN01_02	84777419	84787245	CN01_11G013630	CN01_11	61701200	61711277
Gs.22	CN01_02G019700	CN01_02	84667598	84722944	CN01_11G013620	CN01_11	61586055	61603066
Gs.22	CN01_02G019670	CN01_02	84571689	84578402	CN01_11G013500	CN01_11	61259246	61264607
Gs.22	CN01_02G019590	CN01_02	84393070	84393588	CN01_11G013390	CN01_11	61032995	61034971
Gs.22	CN01_02G019570	CN01_02	84322054	84327184	CN01_11G013410	CN01_11	61078202	61081460
Gs.22	CN01_02G019560	CN01_02	84306072	84319690	CN01_11G013420	CN01_11	61083213	61101399
Gs.23	CN01_13G004110	CN01_13	9833091	9833793	CN01_05G004580	CN01_05	24182359	24218843
Gs.23	CN01_13G004050	CN01_13	9635167	9635631	CN01_05G004710	CN01_05	27819783	27820581
Gs.23	CN01_13G004030	CN01_13	9590566	9603429	CN01_05G004490	CN01_05	23004870	23024699
Gs.23	CN01_13G003890	CN01_13	9065456	9074156	CN01_05G004650	CN01_05	26087616	26104315
Gs.23	CN01_13G003880	CN01_13	9046613	9053729	CN01_05G004980	CN01_05	33090341	33095248
Gs.23	CN01_13G003840	CN01_13	8918415	8919383	CN01_05G005110	CN01_05	34023623	34024579
Gs.23	CN01_13G003830	CN01_13	8893471	8908916	CN01_05G005120	CN01_05	34130232	34147514
Gs.23	CN01_13G003790	CN01_13	8782535	8789842	CN01_05G005160	CN01_05	34433942	34442606
Gs.23	CN01_13G003780	CN01_13	8752995	8772407	CN01_05G005170	CN01_05	34454313	34470388
Gs.23	CN01_13G003750	CN01_13	8655212	8660072	CN01_05G005200	CN01_05	34608695	34616146
Gs.23	CN01_13G003740	CN01_13	8642057	8642569	CN01_05G005210	CN01_05	34730958	34731488
Gs.23	CN01_13G003720	CN01_13	8615613	8618064	CN01_05G005230	CN01_05	34837027	34839937
Gs.23	CN01_13G003680	CN01_13	8578576	8581007	CN01_05G005240	CN01_05	35067329	35069500
Gs.23	CN01_13G003490	CN01_13	7986106	8002459	CN01_05G005340	CN01_05	35744261	35753810
Gs.23	CN01_13G003460	CN01_13	7861112	7862854	CN01_05G005380	CN01_05	36067424	36068725
Gs.23	CN01_13G003450	CN01_13	7819680	7821799	CN01_05G005420	CN01_05	36217913	36219960
Gs.23	CN01_13G003430	CN01_13	7756738	7760408	CN01_05G005520	CN01_05	37067277	37067555
Gs.23	CN01_13G003360	CN01_13	7455676	7455936	CN01_05G005630	CN01_05	38039979	38040215
Gs.23	CN01_13G003320	CN01_13	7422964	7425919	CN01_05G005670	CN01_05	38108568	38111153
Gs.23	CN01_13G003310	CN01_13	7396823	7402266	CN01_05G005690	CN01_05	38232935	38239551
Gs.23	CN01_13G003280	CN01_13	7331900	7336268	CN01_05G005550	CN01_05	37476824	37488858
Gs.23	CN01_13G003270	CN01_13	7315719	7319388	CN01_05G005580	CN01_05	37700194	37704737
Gs.23	CN01_13G003260	CN01_13	7305429	7307599	CN01_05G005590	CN01_05	37769280	37770647
Gs.23	CN01_13G003250	CN01_13	7288800	7293989	CN01_05G005600	CN01_05	37792379	37798087
Gs.23	CN01_13G003230	CN01_13	7264777	7271399	CN01_05G006120	CN01_05	41800644	41802599
Gs.23	CN01_13G003160	CN01_13	7077486	7101979	CN01_05G005740	CN01_05	38517101	38527231
Gs.23	CN01_13G003140	CN01_13	6991683	7002326	CN01_05G005760	CN01_05	38632374	38637424
Gs.23	CN01_13G003110	CN01_13	6916821	6918432	CN01_05G005830	CN01_05	39231666	39232991
Gs.23	CN01_13G003090	CN01_13	6871154	6872334	CN01_05G005860	CN01_05	39395647	39396804
Gs.23	CN01_13G003080	CN01_13	6851712	6858092	CN01_05G005910	CN01_05	39838597	39841793
Gs.23	CN01_13G003000	CN01_13	6707877	6714189	CN01_05G006010	CN01_05	40592505	40598235
Gs.23	CN01_13G002990	CN01_13	6671291	6679104	CN01_05G006020	CN01_05	40673292	40676446
Gs.23	CN01_13G002850	CN01_13	6349405	6350196	CN01_05G006140	CN01_05	41876087	41876665
Gs.23	CN01_13G002810	CN01_13	6261981	6263537	CN01_05G006240	CN01_05	42394791	42397246
Gs.23	CN01_13G002800	CN01_13	6226313	6227877	CN01_05G006260	CN01_05	42571658	42574561
Gs.23	CN01_13G002760	CN01_13	6076425	6093987	CN01_05G006420	CN01_05	43174746	43194207
Gs.23	CN01_13G002730	CN01_13	6006259	6006477	CN01_05G006490	CN01_05	43667322	43667543
Gs.23	CN01_13G002720	CN01_13	5989477	6002208	CN01_05G006520	CN01_05	43736663	43748579
Gs.23	CN01_13G002700	CN01_13	5970649	5972112	CN01_05G006550	CN01_05	43903463	43913621
Gs.23	CN01_13G002610	CN01_13	5791599	5804948	CN01_05G006700	CN01_05	44472779	44484534
Gs.23	CN01_13G002570	CN01_13	5722281	5722997	CN01_05G006650	CN01_05	44360000	44360704
Gs.23	CN01_13G002560	CN01_13	5701911	5718268	CN01_05G006640	CN01_05	44309497	44322519
Gs.23	CN01_13G002500	CN01_13	5559676	5564896	CN01_05G006760	CN01_05	44679720	44682375
Gs.23	CN01_13G002390	CN01_13	5282034	5286307	CN01_05G007280	CN01_05	46385625	46390340
Gs.23	CN01_13G002330	CN01_13	5125850	5135132	CN01_05G007120	CN01_05	45854404	45869075
Gs.23	CN01_13G002320	CN01_13	5109239	5118889	CN01_05G007100	CN01_05	45832509	45838970
Gs.23	CN01_13G002300	CN01_13	5079547	5083178	CN01_05G007020	CN01_05	45569986	45570735
Gs.23	CN01_13G002290	CN01_13	5061516	5074433	CN01_05G007010	CN01_05	45559475	45561343
Gs.23	CN01_13G002280	CN01_13	5037878	5040355	CN01_05G006990	CN01_05	45491084	45494225
Gs.23	CN01_13G002270	CN01_13	4975040	4988359	CN01_05G006980	CN01_05	45444607	45449984
Gs.23	CN01_13G002260	CN01_13	4961301	4971315	CN01_05G006960	CN01_05	45400247	45404521
Gs.23	CN01_13G002240	CN01_13	4917308	4923642	CN01_05G006940	CN01_05	45298487	45305017
Gs.23	CN01_13G002220	CN01_13	4913197	4913753	CN01_05G006910	CN01_05	45191834	45192187
Gs.23	CN01_13G002210	CN01_13	4890974	4896119	CN01_05G006900	CN01_05	45160403	45168256
Gs.23	CN01_13G002200	CN01_13	4869814	4870989	CN01_05G006890	CN01_05	45131203	45132822
Gs.23	CN01_13G002180	CN01_13	4806662	4815204	CN01_05G006870	CN01_05	45040060	45049039
Gs.23	CN01_13G002130	CN01_13	4643260	4654275	CN01_05G007520	CN01_05	48595384	48597986
Gs.23	CN01_13G002120	CN01_13	4638505	4639074	CN01_05G007510	CN01_05	48546246	48547711
Gs.23	CN01_13G002090	CN01_13	4597676	4599403	CN01_05G007800	CN01_05	49236562	49237314
Gs.23	CN01_13G002050	CN01_13	4564827	4565225	CN01_05G008130	CN01_05	50225834	50226235
Gs.23	CN01_13G002040	CN01_13	4522933	4533982	CN01_05G008140	CN01_05	50257457	50270590
Gs.23	CN01_13G002010	CN01_13	4471907	4481841	CN01_05G008150	CN01_05	50283195	50289918
Gs.23	CN01_13G001980	CN01_13	4450094	4454416	CN01_05G008160	CN01_05	50321575	50326226
Gs.23	CN01_13G001950	CN01_13	4388505	4400875	CN01_05G008190	CN01_05	50413713	50434016
Gs.23	CN01_13G001930	CN01_13	4338143	4353938	CN01_05G008220	CN01_05	50481497	50487506
Gs.23	CN01_13G001920	CN01_13	4320679	4321167	CN01_05G008270	CN01_05	50657742	50658326
Gs.23	CN01_13G001850	CN01_13	4196071	4203124	CN01_05G008410	CN01_05	51064463	51069393
Gs.23	CN01_13G001790	CN01_13	4128240	4135229	CN01_05G007940	CN01_05	49615567	49622455
Gs.23	CN01_13G001780	CN01_13	4109100	4126848	CN01_05G007950	CN01_05	49625889	49639435
Gs.23	CN01_13G001760	CN01_13	4090992	4094682	CN01_05G007960	CN01_05	49642941	49654913
Gs.23	CN01_13G001750	CN01_13	4079979	4081202	CN01_05G007970	CN01_05	49688955	49691882
Gs.23	CN01_13G001740	CN01_13	4053952	4066695	CN01_05G007980	CN01_05	49711143	49726356
Gs.23	CN01_13G001710	CN01_13	3992840	4012686	CN01_05G008060	CN01_05	49988652	49998881
Gs.23	CN01_13G001700	CN01_13	3967625	3971435	CN01_05G008080	CN01_05	50037335	50040692
Gs.23	CN01_13G001670	CN01_13	3924443	3933895	CN01_05G008090	CN01_05	50071314	50075944
Gs.23	CN01_13G001620	CN01_13	3823204	3828841	CN01_05G008460	CN01_05	51289567	51291495
Gs.23	CN01_13G001600	CN01_13	3801163	3801864	CN01_05G008500	CN01_05	51390018	51390734
Gs.23	CN01_13G001580	CN01_13	3761962	3774562	CN01_05G008520	CN01_05	51411091	51432797
Gs.23	CN01_13G001560	CN01_13	3745656	3748101	CN01_05G008560	CN01_05	51473706	51475533
Gs.23	CN01_13G001540	CN01_13	3736861	3740754	CN01_05G008580	CN01_05	51491080	51493405
Gs.23	CN01_13G001530	CN01_13	3701766	3728972	CN01_05G008650	CN01_05	51659207	51660772
Gs.23	CN01_13G001500	CN01_13	3587339	3589675	CN01_05G008680	CN01_05	51719955	51721397
Gs.23	CN01_13G001430	CN01_13	3373920	3378822	CN01_05G008780	CN01_05	51947172	51950317
Gs.23	CN01_13G001370	CN01_13	3218957	3220057	CN01_05G008890	CN01_05	52163617	52165358
Gs.23	CN01_13G001360	CN01_13	3197276	3197566	CN01_05G008880	CN01_05	52144520	52145788
Gs.23	CN01_13G001350	CN01_13	3189203	3189529	CN01_05G008830	CN01_05	52054305	52055983
Gs.23	CN01_13G001340	CN01_13	3178441	3179336	CN01_05G008820	CN01_05	52042588	52043990
Gs.23	CN01_13G001330	CN01_13	3139581	3139982	CN01_05G008800	CN01_05	51992216	51992584
Gs.23	CN01_13G001290	CN01_13	3032221	3039530	CN01_05G009150	CN01_05	52857729	52864540
Gs.23	CN01_13G001280	CN01_13	3018082	3019496	CN01_05G009140	CN01_05	52842173	52843116
Gs.23	CN01_13G001210	CN01_13	2861067	2863962	CN01_05G009280	CN01_05	53199096	53201968
Gs.23	CN01_13G001200	CN01_13	2844655	2846143	CN01_05G009260	CN01_05	53173186	53174526
Gs.23	CN01_13G001130	CN01_13	2667030	2673640	CN01_05G008980	CN01_05	52364089	52370280
Gs.23	CN01_13G001040	CN01_13	2497195	2499876	CN01_05G009370	CN01_05	53384017	53384391
Gs.23	CN01_13G000980	CN01_13	2367380	2370110	CN01_05G009020	CN01_05	52511761	52513679
Gs.23	CN01_13G000900	CN01_13	2259775	2265896	CN01_05G010090	CN01_05	54995196	54999946
Gs.23	CN01_13G000890	CN01_13	2239351	2254549	CN01_05G010100	CN01_05	55003053	55010903
Gs.23	CN01_13G000830	CN01_13	2179781	2189054	CN01_05G009840	CN01_05	54484829	54487463
Gs.23	CN01_13G000770	CN01_13	2052830	2055386	CN01_05G010320	CN01_05	55527228	55537536
Gs.23	CN01_13G000730	CN01_13	1973413	1982286	CN01_05G010380	CN01_05	55644541	55648866
Gs.23	CN01_13G000710	CN01_13	1946142	1951359	CN01_05G010410	CN01_05	55722242	55728284
Gs.23	CN01_13G000650	CN01_13	1824579	1830890	CN01_05G010510	CN01_05	56036011	56041631
Gs.23	CN01_13G000600	CN01_13	1700598	1702547	CN01_05G010670	CN01_05	56323939	56326676
Gs.23	CN01_13G000590	CN01_13	1666362	1676768	CN01_05G010660	CN01_05	56304050	56308626
Gs.23	CN01_13G000510	CN01_13	1393971	1419064	CN01_05G005820	CN01_05	39190196	39200124
Gs.23	CN01_13G000490	CN01_13	1317838	1325782	CN01_05G010760	CN01_05	56541580	56548862
Gs.23	CN01_13G000420	CN01_13	1180401	1185931	CN01_05G010860	CN01_05	56871828	56877394
Gs.23	CN01_13G000300	CN01_13	958741	964531	CN01_05G010940	CN01_05	57279178	57285768
Gs.23	CN01_13G000260	CN01_13	733832	737571	CN01_05G010970	CN01_05	57460110	57463906
Gs.24	CN01_04G014850	CN01_04	63792469	63821998	CN01_16G007320	CN01_16	34677133	34700190
Gs.24	CN01_04G014820	CN01_04	63756766	63759633	CN01_16G007270	CN01_16	34569100	34572516
Gs.24	CN01_04G014810	CN01_04	63743508	63755575	CN01_16G007260	CN01_16	34543328	34567587
Gs.24	CN01_04G014800	CN01_04	63693678	63694815	CN01_16G007210	CN01_16	34460142	34461696
Gs.26	CN01_04G002930	CN01_04	7093939	7104912	CN01_12G006940	CN01_12	36061069	36069513
Gs.26	CN01_04G002910	CN01_04	6990145	7036466	CN01_12G006970	CN01_12	36109693	36116961
Gs.26	CN01_04G002900	CN01_04	6955178	6966552	CN01_12G006990	CN01_12	36133638	36146671
Gs.26	CN01_04G002850	CN01_04	6845294	6846154	CN01_12G007030	CN01_12	36231960	36233585
Gs.26	CN01_04G002800	CN01_04	6763843	6778946	CN01_12G007040	CN01_12	36244071	36263773
Gs.26	CN01_04G002770	CN01_04	6698023	6714533	CN01_12G007060	CN01_12	36299121	36311192
Gs.26	CN01_04G002730	CN01_04	6542178	6544401	CN01_12G007110	CN01_12	36410901	36412990
Gs.26	CN01_04G002710	CN01_04	6532928	6534857	CN01_12G007100	CN01_12	36404444	36405115
Gs.27	CN01_04G005030	CN01_04	13721851	13724547	CN01_12G005690	CN01_12	32982809	32985956
Gs.27	CN01_04G005010	CN01_04	13684179	13688162	CN01_12G005680	CN01_12	32950194	32964324
Gs.27	CN01_04G004960	CN01_04	13447485	13459364	CN01_12G005890	CN01_12	33509878	33517051
Gs.27	CN01_04G004890	CN01_04	13269907	13289498	CN01_12G006030	CN01_12	33866936	33881644
Gs.27	CN01_04G004860	CN01_04	13127373	13128200	CN01_12G006080	CN01_12	33954070	33956687
Gs.27	CN01_04G004840	CN01_04	13084092	13093682	CN01_12G006090	CN01_12	33985756	33996109
Gs.27	CN01_04G004780	CN01_04	12851411	12872267	CN01_12G006120	CN01_12	34031149	34041997
Gs.27	CN01_04G004760	CN01_04	12807430	12820390	CN01_12G006130	CN01_12	34052727	34058484
Gs.27	CN01_04G004620	CN01_04	12438729	12443963	CN01_12G006260	CN01_12	34395035	34396900
Gs.27	CN01_04G004610	CN01_04	12409851	12413627	CN01_12G006250	CN01_12	34380403	34385986
Gs.27	CN01_04G004570	CN01_04	12291732	12300301	CN01_12G006240	CN01_12	34344813	34345646
Gs.27	CN01_04G004550	CN01_04	12165455	12187059	CN01_12G006220	CN01_12	34330443	34336663
Gs.27	CN01_04G004540	CN01_04	12154048	12157580	CN01_12G006210	CN01_12	34318826	34322233
Gs.27	CN01_04G004520	CN01_04	12067583	12067885	CN01_12G006290	CN01_12	34414949	34415335
Gs.27	CN01_04G004490	CN01_04	12008074	12008463	CN01_12G006310	CN01_12	34441078	34441431
Gs.27	CN01_04G004440	CN01_04	11856420	11882492	CN01_12G006350	CN01_12	34553618	34582783
Gs.29	CN01_04G012540	CN01_04	58632635	58634828	CN01_16G005840	CN01_16	31593409	31595537
Gs.29	CN01_04G012530	CN01_04	58611772	58618113	CN01_16G005530	CN01_16	30797271	30802521
Gs.29	CN01_04G012510	CN01_04	58598418	58603033	CN01_16G005510	CN01_16	30772992	30778097
Gs.29	CN01_04G012490	CN01_04	58557427	58574747	CN01_16G005500	CN01_16	30733605	30768398
Gs.29	CN01_04G012410	CN01_04	58344850	58349324	CN01_16G005650	CN01_16	31056950	31060306
Gs.29	CN01_04G012380	CN01_04	58220024	58223355	CN01_16G005670	CN01_16	31078526	31081198
Gs.29	CN01_04G012360	CN01_04	58178719	58180137	CN01_16G005620	CN01_16	30979157	30979912
Gs.29	CN01_04G012330	CN01_04	58137985	58139088	CN01_16G005610	CN01_16	30935433	30945324
Gs.29	CN01_04G012320	CN01_04	58129967	58136612	CN01_16G005600	CN01_16	30928852	30934557
Gs.29	CN01_04G012300	CN01_04	58081669	58082543	CN01_16G005590	CN01_16	30898500	30901276
Gs.29	CN01_04G012270	CN01_04	57998545	58004359	CN01_16G005580	CN01_16	30883229	30889587
Gs.29	CN01_04G012250	CN01_04	57896780	57918172	CN01_16G005570	CN01_16	30857569	30876191
Gs.29	CN01_04G012230	CN01_04	57881098	57884269	CN01_16G005560	CN01_16	30850646	30853060
Gs.29	CN01_04G012220	CN01_04	57851681	57859583	CN01_16G005540	CN01_16	30807295	30814249
Gs.29	CN01_04G012200	CN01_04	57795968	57797752	CN01_16G005060	CN01_16	29779667	29781424
Gs.30	CN01_06G013650	CN01_06	39732027	39746057	CN01_14G013060	CN01_14	56088851	56095991
Gs.30	CN01_06G013580	CN01_06	39411771	39436990	CN01_14G013010	CN01_14	55981900	55983120
Gs.30	CN01_06G013530	CN01_06	39278563	39292866	CN01_14G012990	CN01_14	55915290	55936378
Gs.30	CN01_06G013520	CN01_06	39253333	39271594	CN01_14G012760	CN01_14	55302209	55315185
Gs.30	CN01_06G013500	CN01_06	39168427	39178220	CN01_14G012780	CN01_14	55332205	55338799
Gs.30	CN01_06G013490	CN01_06	39113365	39121728	CN01_14G012790	CN01_14	55357953	55367320
Gs.30	CN01_06G013480	CN01_06	39109723	39110536	CN01_14G012810	CN01_14	55418892	55419891
Gs.30	CN01_06G013390	CN01_06	38900774	38901865	CN01_14G012910	CN01_14	55642583	55644611
Gs.30	CN01_06G013370	CN01_06	38852085	38860181	CN01_14G012920	CN01_14	55671005	55710143
Gs.30	CN01_06G013290	CN01_06	38735296	38744627	CN01_14G012950	CN01_14	55790559	55799030
Gs.30	CN01_06G013250	CN01_06	38605684	38617887	CN01_14G012980	CN01_14	55851864	55863884
Gs.30	CN01_06G013060	CN01_06	38099031	38117141	CN01_14G008310	CN01_14	32258003	32265127
Gs.31	CN01_08G003320	CN01_08	33568022	33573418	CN01_03G005510	CN01_03	49650998	49656944
Gs.31	CN01_08G003300	CN01_08	33549922	33551305	CN01_03G005490	CN01_03	49591663	49593201
Gs.31	CN01_08G003290	CN01_08	33541030	33541557	CN01_03G005470	CN01_03	49582610	49583134
Gs.31	CN01_08G003250	CN01_08	33481794	33482680	CN01_03G005440	CN01_03	49441915	49442684
Gs.31	CN01_08G003200	CN01_08	33312033	33316134	CN01_03G005320	CN01_03	48620592	48624994
Gs.31	CN01_08G003160	CN01_08	33234000	33244027	CN01_03G005280	CN01_03	48378322	48380327
Gs.31	CN01_08G003110	CN01_08	33106652	33114294	CN01_03G005420	CN01_03	49303153	49322822
Gs.31	CN01_08G003100	CN01_08	33072947	33076216	CN01_03G005080	CN01_03	47795186	47796031
Gs.31	CN01_08G003080	CN01_08	33037418	33044436	CN01_03G005150	CN01_03	47923596	47943089
Gs.31	CN01_08G003060	CN01_08	32996553	32999694	CN01_03G005110	CN01_03	47857256	47860212
Gs.31	CN01_08G003030	CN01_08	32907951	32912191	CN01_03G005020	CN01_03	47672188	47676241
Gs.31	CN01_08G002990	CN01_08	32777773	32779480	CN01_03G004970	CN01_03	47480308	47480797
Gs.31	CN01_08G002980	CN01_08	32767860	32772486	CN01_03G004990	CN01_03	47543572	47550590
Gs.31	CN01_08G002930	CN01_08	32705902	32709147	CN01_03G004210	CN01_03	43611941	43615478
Gs.31	CN01_08G002920	CN01_08	32670801	32671421	CN01_03G004580	CN01_03	45858537	45858911
Gs.31	CN01_08G002890	CN01_08	32562019	32564919	CN01_03G004540	CN01_03	45420174	45423363
Gs.31	CN01_08G002880	CN01_08	32496439	32505303	CN01_03G004860	CN01_03	47134792	47145230
Gs.31	CN01_08G002870	CN01_08	32491032	32492150	CN01_03G004890	CN01_03	47271069	47277900
Gs.31	CN01_08G002860	CN01_08	32481253	32489931	CN01_03G004900	CN01_03	47279163	47289660
Gs.31	CN01_08G002820	CN01_08	32393652	32408685	CN01_03G005010	CN01_03	47614424	47632327
Gs.31	CN01_08G002800	CN01_08	32258733	32261077	CN01_03G004790	CN01_03	46911030	46912932
Gs.31	CN01_08G002790	CN01_08	32249632	32251850	CN01_03G004730	CN01_03	46645692	46649887
Gs.31	CN01_08G002780	CN01_08	32242181	32248669	CN01_03G004780	CN01_03	46840508	46850319
Gs.31	CN01_08G002740	CN01_08	32105197	32106277	CN01_03G004020	CN01_03	42590332	42591539
Gs.31	CN01_08G002730	CN01_08	32052858	32055364	CN01_03G004740	CN01_03	46664026	46665945
Gs.31	CN01_08G002710	CN01_08	32013953	32017056	CN01_03G004700	CN01_03	46527351	46530793
Gs.31	CN01_08G002680	CN01_08	31938783	31939822	CN01_03G004610	CN01_03	46051696	46053094
Gs.31	CN01_08G002670	CN01_08	31920669	31922706	CN01_03G003330	CN01_03	38077517	38079791
Gs.31	CN01_08G002620	CN01_08	31781781	31791695	CN01_03G003380	CN01_03	38573061	38589258
Gs.31	CN01_08G002600	CN01_08	31752293	31753601	CN01_03G003450	CN01_03	39020815	39022512
Gs.32	CN01_02G019350	CN01_02	83607795	83662825	CN01_11G013320	CN01_11	60863595	60896457
Gs.32	CN01_02G019340	CN01_02	83595189	83606252	CN01_11G009790	CN01_11	53064600	53065808
Gs.32	CN01_02G019320	CN01_02	83564079	83566122	CN01_11G013310	CN01_11	60857499	60860158
Gs.32	CN01_02G019300	CN01_02	83457186	83457936	CN01_11G013290	CN01_11	60777696	60778749
Gs.32	CN01_02G019290	CN01_02	83423042	83426095	CN01_11G013280	CN01_11	60770439	60776032
Gs.32	CN01_02G019280	CN01_02	83413334	83414569	CN01_11G013270	CN01_11	60724697	60726776
Gs.32	CN01_02G019270	CN01_02	83389784	83405478	CN01_11G013260	CN01_11	60700279	60719419
Gs.33	CN01_01G008250	CN01_01	21772930	21774419	CN01_11G009680	CN01_11	52686253	52688221
Gs.33	CN01_01G008180	CN01_01	21696375	21699454	CN01_11G009690	CN01_11	52692375	52695031
Gs.33	CN01_01G008170	CN01_01	21677190	21677417	CN01_11G008920	CN01_11	50709303	50709647
Gs.33	CN01_01G008140	CN01_01	21524166	21524369	CN01_11G013190	CN01_11	60502358	60502564
Gs.33	CN01_01G008130	CN01_01	21467790	21488376	CN01_11G009720	CN01_11	52805224	52834710
Gs.33	CN01_01G008090	CN01_01	21380637	21396875	CN01_11G010090	CN01_11	53881540	53895666
Gs.33	CN01_01G008040	CN01_01	21344364	21344612	CN01_11G009810	CN01_11	53148346	53151316
Gs.33	CN01_01G008000	CN01_01	21287999	21293932	CN01_11G009780	CN01_11	53020322	53026699
Gs.33	CN01_01G007940	CN01_01	21146086	21147367	CN01_11G009750	CN01_11	52940599	52976578
Gs.33	CN01_01G007860	CN01_01	20797673	20809928	CN01_11G010020	CN01_11	53770904	53782439
Gs.33	CN01_01G007850	CN01_01	20791781	20793654	CN01_11G010030	CN01_11	53785291	53794055
Gs.33	CN01_01G007820	CN01_01	20699920	20705947	CN01_11G013530	CN01_11	61350003	61351157
Gs.33	CN01_01G007780	CN01_01	20479426	20479872	CN01_11G010060	CN01_11	53857532	53857975
Gs.33	CN01_01G007750	CN01_01	20443861	20446046	CN01_11G010120	CN01_11	53917466	53918035
Gs.33	CN01_01G007730	CN01_01	20396784	20400921	CN01_11G010140	CN01_11	53942092	53944840
Gs.33	CN01_01G007710	CN01_01	20373629	20379650	CN01_11G009860	CN01_11	53263167	53271454
Gs.33	CN01_01G007700	CN01_01	20355912	20370843	CN01_11G009870	CN01_11	53272099	53280197
Gs.33	CN01_01G007690	CN01_01	20246478	20247359	CN01_11G009890	CN01_11	53407171	53408055
Gs.33	CN01_01G007680	CN01_01	20234354	20234692	CN01_11G009900	CN01_11	53416228	53423202
Gs.33	CN01_01G007670	CN01_01	20223858	20231954	CN01_11G009910	CN01_11	53425074	53445103
Gs.33	CN01_01G007630	CN01_01	20126259	20128760	CN01_11G013690	CN01_11	61958457	61959997
Gs.33	CN01_01G007620	CN01_01	20053188	20056327	CN01_11G009970	CN01_11	53557250	53560224
Gs.33	CN01_01G007560	CN01_01	19785063	19785674	CN01_11G010000	CN01_11	53626451	53634022
Gs.33	CN01_01G007540	CN01_01	19686365	19703036	CN01_11G010010	CN01_11	53694196	53710022
Gs.33	CN01_01G007510	CN01_01	19625077	19626926	CN01_11G010160	CN01_11	53983190	53985520
Gs.33	CN01_01G007500	CN01_01	19613956	19616287	CN01_11G010170	CN01_11	54001084	54003055
Gs.33	CN01_01G007490	CN01_01	19609543	19610265	CN01_11G001140	CN01_11	3653681	3655566
Gs.33	CN01_01G007450	CN01_01	19563343	19563885	CN01_11G010210	CN01_11	54060141	54060536
Gs.33	CN01_01G007440	CN01_01	19542708	19543577	CN01_11G010230	CN01_11	54090711	54091589
Gs.33	CN01_01G007430	CN01_01	19474854	19478617	CN01_11G010240	CN01_11	54103183	54107384
Gs.33	CN01_01G007420	CN01_01	19440779	19446277	CN01_11G010250	CN01_11	54114751	54119308
Gs.33	CN01_01G007360	CN01_01	19223883	19251529	CN01_11G010350	CN01_11	54322652	54340445
Gs.33	CN01_01G007340	CN01_01	19197586	19206897	CN01_11G010370	CN01_11	54348991	54357559
Gs.33	CN01_01G007320	CN01_01	19131796	19132260	CN01_11G010390	CN01_11	54421975	54422457
Gs.33	CN01_01G007290	CN01_01	19075167	19091087	CN01_11G010420	CN01_11	54437950	54451958
Gs.33	CN01_01G007260	CN01_01	19026207	19029543	CN01_11G010440	CN01_11	54497791	54500700
Gs.33	CN01_01G007250	CN01_01	18993114	19004855	CN01_11G010450	CN01_11	54513627	54525365
Gs.33	CN01_01G007210	CN01_01	18950721	18951161	CN01_11G010460	CN01_11	54535819	54536631
Gs.33	CN01_01G007150	CN01_01	18764664	18765092	CN01_11G010670	CN01_11	54910807	54925893
Gs.33	CN01_01G007130	CN01_01	18671908	18678307	CN01_11G010630	CN01_11	54864468	54871548
Gs.33	CN01_01G007110	CN01_01	18589946	18594036	CN01_11G010610	CN01_11	54807004	54812818
Gs.33	CN01_01G007100	CN01_01	18557152	18563548	CN01_11G010880	CN01_11	55263437	55276680
Gs.33	CN01_01G007090	CN01_01	18535013	18539525	CN01_11G010890	CN01_11	55278133	55281936
Gs.33	CN01_01G007070	CN01_01	18403583	18406291	CN01_11G010790	CN01_11	55116158	55118429
Gs.33	CN01_01G007040	CN01_01	18306163	18327349	CN01_11G007630	CN01_11	47581469	47591044
Gs.33	CN01_01G006960	CN01_01	17943144	17945471	CN01_11G010530	CN01_11	54667299	54671150
Gs.33	CN01_01G006950	CN01_01	17928488	17934620	CN01_11G010540	CN01_11	54684241	54688999
Gs.33	CN01_01G006930	CN01_01	17888537	17894762	CN01_11G010980	CN01_11	55490981	55498272
Gs.33	CN01_01G006910	CN01_01	17860938	17862968	CN01_11G011000	CN01_11	55545777	55549068
Gs.33	CN01_01G006840	CN01_01	17708454	17730679	CN01_11G010810	CN01_11	55173898	55179766
Gs.33	CN01_01G006820	CN01_01	17599200	17601609	CN01_11G010680	CN01_11	54960725	54962602
Gs.33	CN01_01G006810	CN01_01	17543706	17556557	CN01_11G010690	CN01_11	54973817	54985970
Gs.33	CN01_01G006770	CN01_01	17451655	17453218	CN01_11G010950	CN01_11	55401244	55405578
Gs.33	CN01_01G006760	CN01_01	17411281	17414625	CN01_11G010960	CN01_11	55433563	55437192
Gs.33	CN01_01G006730	CN01_01	17338024	17351950	CN01_11G011110	CN01_11	55718847	55730726
Gs.33	CN01_01G006710	CN01_01	17272492	17311734	CN01_11G006380	CN01_11	43122176	43131794
Gs.33	CN01_01G006680	CN01_01	17199391	17201297	CN01_11G011200	CN01_11	55899186	55900535
Gs.33	CN01_01G006560	CN01_01	16905278	16907409	CN01_11G011270	CN01_11	56003434	56011500
Gs.33	CN01_01G006550	CN01_01	16872529	16873206	CN01_11G006020	CN01_11	41450125	41450709
Gs.33	CN01_01G006540	CN01_01	16863943	16866518	CN01_11G011280	CN01_11	56022862	56025662
Gs.33	CN01_01G006490	CN01_01	16810665	16815206	CN01_11G011300	CN01_11	56060132	56064776
Gs.33	CN01_01G006480	CN01_01	16778180	16795493	CN01_11G011330	CN01_11	56156652	56173407
Gs.33	CN01_01G006470	CN01_01	16769450	16773342	CN01_11G011340	CN01_11	56178710	56203885
Gs.33	CN01_01G006400	CN01_01	16615072	16622177	CN01_11G011370	CN01_11	56273437	56283087
Gs.33	CN01_01G006340	CN01_01	16513068	16514447	CN01_11G009650	CN01_11	52633485	52634102
Gs.33	CN01_01G006330	CN01_01	16477146	16484306	CN01_11G005870	CN01_11	40708148	40713213
Gs.33	CN01_01G006320	CN01_01	16460078	16467124	CN01_11G011410	CN01_11	56346307	56350187
Gs.33	CN01_01G006310	CN01_01	16407880	16439422	CN01_11G011420	CN01_11	56367482	56391559
Gs.33	CN01_01G006270	CN01_01	16334195	16338542	CN01_11G011430	CN01_11	56406404	56409753
Gs.33	CN01_01G006210	CN01_01	16078374	16087043	CN01_11G011450	CN01_11	56538178	56552987
Gs.33	CN01_01G006160	CN01_01	16000607	16006472	CN01_11G011460	CN01_11	56582512	56588552
Gs.33	CN01_01G006130	CN01_01	15938156	15945575	CN01_11G011470	CN01_11	56593269	56603457
Gs.33	CN01_01G006110	CN01_01	15892931	15894187	CN01_11G011490	CN01_11	56618529	56621225
Gs.33	CN01_01G006070	CN01_01	15830112	15834212	CN01_11G005650	CN01_11	39409173	39413361
Gs.33	CN01_01G006040	CN01_01	15783982	15788382	CN01_11G011510	CN01_11	56686634	56688717
Gs.33	CN01_01G006030	CN01_01	15746026	15771225	CN01_11G011520	CN01_11	56707259	56717697
Gs.33	CN01_01G005990	CN01_01	15702594	15702971	CN01_11G011530	CN01_11	56746107	56746475
Gs.33	CN01_01G005980	CN01_01	15683187	15683657	CN01_11G011570	CN01_11	56770419	56770874
Gs.33	CN01_01G005950	CN01_01	15652952	15654992	CN01_11G011580	CN01_11	56797914	56800110
Gs.33	CN01_01G005930	CN01_01	15607206	15615543	CN01_11G011600	CN01_11	56843139	56848503
Gs.33	CN01_01G005900	CN01_01	15496581	15497009	CN01_11G011680	CN01_11	57012766	57013480
Gs.33	CN01_01G005880	CN01_01	15409858	15416220	CN01_11G011700	CN01_11	57052276	57058856
Gs.33	CN01_01G005800	CN01_01	15054500	15054958	CN01_11G011750	CN01_11	57173350	57174421
Gs.33	CN01_01G005790	CN01_01	14971434	14979365	CN01_11G011760	CN01_11	57180682	57187189
Gs.33	CN01_01G005780	CN01_01	14957500	14966598	CN01_11G012560	CN01_11	59163073	59170281
Gs.33	CN01_01G005770	CN01_01	14904953	14913942	CN01_11G011770	CN01_11	57196842	57208822
Gs.33	CN01_01G005740	CN01_01	14868994	14873966	CN01_11G008810	CN01_11	50460914	50465893
Gs.33	CN01_01G005710	CN01_01	14820132	14841772	CN01_11G011810	CN01_11	57263322	57285360
Gs.33	CN01_01G005690	CN01_01	14795843	14800000	CN01_11G008410	CN01_11	49538257	49541879
Gs.33	CN01_01G005670	CN01_01	14740819	14758636	CN01_11G011820	CN01_11	57306993	57310676
Gs.33	CN01_01G005610	CN01_01	14526093	14533590	CN01_11G008230	CN01_11	49171808	49182490
Gs.33	CN01_01G005590	CN01_01	14465519	14465872	CN01_11G011870	CN01_11	57374936	57375573
Gs.33	CN01_01G005570	CN01_01	14446659	14448629	CN01_11G011040	CN01_11	55610186	55612063
Gs.33	CN01_01G005510	CN01_01	14366304	14371135	CN01_11G011920	CN01_11	57507988	57512430
Gs.33	CN01_01G005500	CN01_01	14349819	14358872	CN01_11G011930	CN01_11	57514911	57518811
Gs.33	CN01_01G005490	CN01_01	14338357	14339066	CN01_11G011940	CN01_11	57557888	57558740
Gs.33	CN01_01G005230	CN01_01	13538558	13541203	CN01_11G011950	CN01_11	57576354	57581441
Gs.33	CN01_01G005220	CN01_01	13506598	13527447	CN01_11G011960	CN01_11	57588178	57597488
Gs.33	CN01_01G005210	CN01_01	13474375	13479907	CN01_11G011980	CN01_11	57734583	57740798
Gs.33	CN01_01G005200	CN01_01	13447381	13468982	CN01_11G011990	CN01_11	57745088	57764317
Gs.33	CN01_01G005190	CN01_01	13435969	13436322	CN01_11G012000	CN01_11	57779668	57780006
Gs.33	CN01_01G005170	CN01_01	13410781	13419757	CN01_11G012010	CN01_11	57792544	57802479
Gs.33	CN01_01G005160	CN01_01	13389497	13391428	CN01_11G012020	CN01_11	57807069	57809286
Gs.33	CN01_01G005130	CN01_01	13287954	13288967	CN01_11G012030	CN01_11	57825146	57826119
Gs.33	CN01_01G005090	CN01_01	13042321	13046525	CN01_11G012040	CN01_11	57912058	57917186
Gs.33	CN01_01G005040	CN01_01	12948991	12954503	CN01_11G012060	CN01_11	57948217	57954765
Gs.33	CN01_01G005020	CN01_01	12904449	12917602	CN01_11G012070	CN01_11	57969815	57983974
Gs.33	CN01_01G005000	CN01_01	12861537	12867069	CN01_11G012080	CN01_11	58032101	58038730
Gs.33	CN01_01G004950	CN01_01	12690513	12691373	CN01_11G005440	CN01_11	38563693	38572518
Gs.33	CN01_01G004930	CN01_01	12678409	12685084	CN01_11G012090	CN01_11	58069345	58069970
Gs.33	CN01_01G004840	CN01_01	12360340	12362312	CN01_11G012100	CN01_11	58096803	58098205
Gs.33	CN01_01G004800	CN01_01	12280821	12284551	CN01_11G012130	CN01_11	58149266	58153831
Gs.33	CN01_01G004760	CN01_01	12143905	12145866	CN01_11G012150	CN01_11	58204834	58207381
Gs.33	CN01_01G004720	CN01_01	12043578	12046243	CN01_11G012180	CN01_11	58262514	58267981
Gs.33	CN01_01G004640	CN01_01	11833915	11838104	CN01_11G012270	CN01_11	58423649	58426165
Gs.33	CN01_01G004560	CN01_01	11483720	11489244	CN01_11G012650	CN01_11	59327407	59333496
Gs.33	CN01_01G004500	CN01_01	11386073	11391748	CN01_11G013060	CN01_11	60211718	60215938
Gs.33	CN01_01G004480	CN01_01	11321712	11327614	CN01_11G009170	CN01_11	51283817	51286579
Gs.33	CN01_01G004470	CN01_01	11291615	11295359	CN01_11G012540	CN01_11	59124424	59128077
Gs.34	CN01_04G003360	CN01_04	9168270	9186524	CN01_12G006920	CN01_12	35999569	36015465
Gs.34	CN01_04G003340	CN01_04	9079767	9082505	CN01_12G006910	CN01_12	35960222	35962965
Gs.34	CN01_04G003320	CN01_04	9047437	9048288	CN01_12G006900	CN01_12	35955418	35956335
Gs.34	CN01_04G003270	CN01_04	8919907	8924850	CN01_12G006880	CN01_12	35922059	35928057
Gs.34	CN01_04G003230	CN01_04	8832620	8851916	CN01_12G006860	CN01_12	35842549	35856342
Gs.34	CN01_04G003220	CN01_04	8818890	8821487	CN01_12G006850	CN01_12	35820740	35824608
Gs.34	CN01_04G003100	CN01_04	7644098	7662541	CN01_12G006810	CN01_12	35679150	35687511
Gs.34	CN01_04G003090	CN01_04	7597280	7607391	CN01_12G006820	CN01_12	35738780	35747435
Gs.35	CN01_02G008220	CN01_02	25921372	25922708	CN01_11G002520	CN01_11	9249093	9250013
Gs.35	CN01_02G008160	CN01_02	25453028	25453399	CN01_11G002380	CN01_11	7555937	7556876
Gs.35	CN01_02G008140	CN01_02	25429982	25430504	CN01_11G002370	CN01_11	7531374	7532653
Gs.35	CN01_02G008130	CN01_02	25363170	25374991	CN01_11G002360	CN01_11	7506453	7521554
Gs.35	CN01_02G008100	CN01_02	25298537	25310121	CN01_11G002330	CN01_11	7413067	7427253
Gs.36	CN01_08G004800	CN01_08	37456532	37463564	CN01_11G000910	CN01_11	2951621	2967918
Gs.36	CN01_08G004780	CN01_08	37431129	37446201	CN01_11G000940	CN01_11	3014496	3025536
Gs.36	CN01_08G004700	CN01_08	37177172	37200772	CN01_11G000980	CN01_11	3085930	3099394
Gs.37	CN01_04G006110	CN01_04	17682252	17685599	CN01_12G005070	CN01_12	31602071	31605421
Gs.37	CN01_04G006060	CN01_04	17467268	17468050	CN01_12G005110	CN01_12	31659801	31660076
Gs.37	CN01_04G006000	CN01_04	17175249	17178980	CN01_12G005170	CN01_12	31795163	31802465
Gs.37	CN01_04G005990	CN01_04	17166535	17172262	CN01_12G005160	CN01_12	31753859	31760874
Gs.37	CN01_04G005980	CN01_04	16998184	17002512	CN01_12G005310	CN01_12	32124026	32126866
Gs.37	CN01_04G005950	CN01_04	16783640	16793841	CN01_12G005220	CN01_12	31852840	31867251
Gs.37	CN01_04G005910	CN01_04	16619898	16642388	CN01_12G005200	CN01_12	31825330	31837566
Gs.37	CN01_04G005900	CN01_04	16616214	16617055	CN01_12G005190	CN01_12	31818917	31822748
Gs.37	CN01_04G005880	CN01_04	16497314	16499830	CN01_12G005230	CN01_12	31903152	31919017
Gs.37	CN01_04G005850	CN01_04	16447982	16450105	CN01_12G005250	CN01_12	31942497	31960628
Gs.37	CN01_04G005760	CN01_04	16166635	16172620	CN01_12G005360	CN01_12	32260469	32266519
Gs.37	CN01_04G005740	CN01_04	16079671	16082012	CN01_12G005380	CN01_12	32314542	32316134
Gs.37	CN01_04G005710	CN01_04	15968551	15973128	CN01_12G005400	CN01_12	32334871	32340271
Gs.37	CN01_04G005660	CN01_04	15849107	15872916	CN01_12G005440	CN01_12	32410010	32411443
Gs.37	CN01_04G005650	CN01_04	15835721	15839866	CN01_12G005450	CN01_12	32421403	32425732
Gs.38	CN01_04G016070	CN01_04	66711740	66719699	CN01_16G008520	CN01_16	37482217	37497404
Gs.38	CN01_04G016010	CN01_04	66535573	66539487	CN01_16G008000	CN01_16	36276786	36280081
Gs.38	CN01_04G016000	CN01_04	66497739	66510136	CN01_16G007990	CN01_16	36246226	36253227
Gs.38	CN01_04G015980	CN01_04	66442380	66467069	CN01_16G007970	CN01_16	36197831	36226133
Gs.38	CN01_04G015960	CN01_04	66432761	66437203	CN01_16G007950	CN01_16	36149486	36163043
Gs.39	CN01_15G006400	CN01_15	23072906	23080280	CN01_02G016180	CN01_02	68887456	68895655
Gs.39	CN01_15G006370	CN01_15	22974423	22984180	CN01_02G016160	CN01_02	68846103	68852009
Gs.39	CN01_15G006320	CN01_15	22540988	22545294	CN01_02G016150	CN01_02	68830946	68833321
Gs.39	CN01_15G006300	CN01_15	22473578	22478973	CN01_02G016260	CN01_02	69159359	69164096
Gs.39	CN01_15G006290	CN01_15	22402263	22403939	CN01_02G016270	CN01_02	69192642	69194102
Gs.39	CN01_15G006220	CN01_15	22159947	22160647	CN01_02G018840	CN01_02	81851893	81852651
Gs.39	CN01_15G006210	CN01_15	22138707	22158733	CN01_02G016080	CN01_02	68411002	68412183
Gs.39	CN01_15G006150	CN01_15	21912169	21914085	CN01_02G015990	CN01_02	68055602	68056447
Gs.39	CN01_15G006140	CN01_15	21891769	21902769	CN01_02G009320	CN01_02	34189818	34200221
Gs.39	CN01_15G006130	CN01_15	21880863	21885880	CN01_02G015960	CN01_02	67978657	67988131
Gs.39	CN01_15G006090	CN01_15	21609086	21620411	CN01_02G016060	CN01_02	68355573	68364495
Gs.39	CN01_15G006080	CN01_15	21564000	21565598	CN01_02G018030	CN01_02	78291421	78292861
Gs.39	CN01_15G006070	CN01_15	21556062	21562219	CN01_02G016040	CN01_02	68299210	68304405
Gs.39	CN01_15G006060	CN01_15	21544627	21545642	CN01_02G016030	CN01_02	68244416	68251367
Gs.39	CN01_15G006040	CN01_15	21534265	21535450	CN01_02G016020	CN01_02	68217496	68218068
Gs.39	CN01_15G005920	CN01_15	20958287	20960258	CN01_02G015910	CN01_02	67623129	67625621
Gs.39	CN01_15G005890	CN01_15	20810846	20820954	CN01_02G015870	CN01_02	67476807	67484826
Gs.39	CN01_15G005880	CN01_15	20781227	20803026	CN01_02G015860	CN01_02	67444104	67475450
Gs.39	CN01_15G005820	CN01_15	20554184	20570648	CN01_02G015810	CN01_02	67274084	67277736
Gs.39	CN01_15G005800	CN01_15	20526820	20530680	CN01_02G015800	CN01_02	67217408	67221624
Gs.39	CN01_15G005790	CN01_15	20458030	20461763	CN01_02G015790	CN01_02	67130884	67135184
Gs.39	CN01_15G005770	CN01_15	20336153	20339254	CN01_02G015640	CN01_02	65825222	65828059
Gs.39	CN01_15G005760	CN01_15	20325315	20334206	CN01_02G015630	CN01_02	65805041	65823431
Gs.39	CN01_15G005720	CN01_15	20164698	20169931	CN01_02G015670	CN01_02	65963532	65968710
Gs.39	CN01_15G005690	CN01_15	20076775	20083512	CN01_02G015680	CN01_02	66060600	66067510
Gs.39	CN01_15G005620	CN01_15	19871560	19873344	CN01_02G015560	CN01_02	65355177	65355907
Gs.39	CN01_15G005600	CN01_15	19829638	19832019	CN01_02G015540	CN01_02	65201777	65205122
Gs.39	CN01_15G005540	CN01_15	19720729	19722472	CN01_02G015530	CN01_02	65013100	65014390
Gs.39	CN01_15G005520	CN01_15	19607319	19613341	CN01_02G015500	CN01_02	64902936	64910103
Gs.40	CN01_04G015790	CN01_04	66043060	66043323	CN01_16G008140	CN01_16	36641628	36642863
Gs.40	CN01_04G015700	CN01_04	65916823	65918853	CN01_16G008160	CN01_16	36693606	36694754
Gs.40	CN01_04G015660	CN01_04	65824306	65825564	CN01_16G008190	CN01_16	36760038	36761003
Gs.40	CN01_04G015640	CN01_04	65786681	65789875	CN01_16G008230	CN01_16	36817504	36819970
Gs.40	CN01_04G015630	CN01_04	65776534	65785858	CN01_16G008240	CN01_16	36821355	36827072
Gs.41	CN01_01G008410	CN01_01	22126461	22134456	CN01_11G009560	CN01_11	52422472	52446490
Gs.41	CN01_01G008400	CN01_01	22120331	22122905	CN01_11G009570	CN01_11	52449469	52450695
Gs.41	CN01_01G008390	CN01_01	22103052	22107372	CN01_11G009580	CN01_11	52458859	52462152
Gs.41	CN01_01G008380	CN01_01	22083600	22086098	CN01_11G009590	CN01_11	52469014	52471501
Gs.42	CN01_02G000560	CN01_02	1833268	1837796	CN01_03G016780	CN01_03	81553535	81558242
Gs.42	CN01_02G000540	CN01_02	1719104	1722320	CN01_03G016230	CN01_03	80001137	80003748
Gs.42	CN01_02G000530	CN01_02	1691697	1696711	CN01_03G016220	CN01_03	79982474	79987443
Gs.42	CN01_02G000520	CN01_02	1645253	1653040	CN01_03G016210	CN01_03	79954344	79975686
Gs.42	CN01_02G000500	CN01_02	1602113	1612104	CN01_03G016080	CN01_03	79382532	79397902
Gs.42	CN01_02G000490	CN01_02	1558605	1560575	CN01_03G016050	CN01_03	79319876	79322030
Gs.42	CN01_02G000430	CN01_02	1354143	1373722	CN01_03G016910	CN01_03	81995803	82001010
Gs.42	CN01_02G000420	CN01_02	1328589	1344039	CN01_03G016920	CN01_03	82005394	82013839
Gs.42	CN01_02G000390	CN01_02	1125024	1130453	CN01_03G015920	CN01_03	78919688	78925729
Gs.42	CN01_02G000380	CN01_02	1122047	1122898	CN01_03G015910	CN01_03	78916469	78917398
Gs.42	CN01_02G000360	CN01_02	1051679	1054555	CN01_03G015900	CN01_03	78834044	78837891
Gs.42	CN01_02G000330	CN01_02	1004802	1039701	CN01_03G015860	CN01_03	78751244	78762179
Gs.42	CN01_02G000320	CN01_02	989791	999707	CN01_03G015780	CN01_03	78611221	78622383
Gs.42	CN01_02G000280	CN01_02	698538	704285	CN01_03G016900	CN01_03	81921919	81926390
Gs.42	CN01_02G000250	CN01_02	638615	650237	CN01_03G016310	CN01_03	80277305	80279344
Gs.42	CN01_02G000210	CN01_02	560020	566133	CN01_03G016290	CN01_03	80202684	80208565
Gs.42	CN01_02G000200	CN01_02	516818	524659	CN01_03G016280	CN01_03	80173529	80182085
Gs.42	CN01_02G000170	CN01_02	422058	427298	CN01_03G016590	CN01_03	81047343	81052611
Gs.42	CN01_02G000150	CN01_02	362726	363301	CN01_03G016560	CN01_03	80940620	80941542
Gs.42	CN01_02G000090	CN01_02	271382	276344	CN01_03G016500	CN01_03	80762437	80767759
Gs.42	CN01_02G000080	CN01_02	220391	236102	CN01_03G016510	CN01_03	80778626	80785279
Gs.42	CN01_02G000060	CN01_02	158033	160536	CN01_03G016520	CN01_03	80794621	80799424
Gs.42	CN01_02G000020	CN01_02	44422	47440	CN01_03G016630	CN01_03	81085054	81088288
Gs.42	CN01_02G000010	CN01_02	24705	31388	CN01_03G016600	CN01_03	81057389	81064033
Gs.43	CN01_02G007820	CN01_02	23921400	23926882	CN01_03G005560	CN01_03	49736312	49743294
Gs.43	CN01_02G007810	CN01_02	23878477	23895827	CN01_03G005570	CN01_03	49747244	49754246
Gs.43	CN01_02G007800	CN01_02	23849497	23853981	CN01_03G005580	CN01_03	49782770	49783241
Gs.43	CN01_02G007740	CN01_02	23666914	23667544	CN01_03G016760	CN01_03	81501162	81502168
Gs.43	CN01_02G007630	CN01_02	23225494	23228384	CN01_03G005700	CN01_03	50159333	50161806
Gs.43	CN01_02G007530	CN01_02	22947790	22958937	CN01_03G006510	CN01_03	52607033	52619641
Gs.43	CN01_02G007490	CN01_02	22858558	22858992	CN01_03G006470	CN01_03	52465625	52466098
Gs.43	CN01_02G007480	CN01_02	22791375	22791629	CN01_03G006450	CN01_03	52408033	52408650
Gs.43	CN01_02G007460	CN01_02	22713611	22714888	CN01_03G005910	CN01_03	50764373	50765275
Gs.43	CN01_02G007450	CN01_02	22689619	22691082	CN01_03G005850	CN01_03	50501915	50513938
Gs.43	CN01_02G007440	CN01_02	22654326	22655123	CN01_03G006050	CN01_03	51108307	51108933
Gs.43	CN01_02G007420	CN01_02	22583022	22585555	CN01_03G006200	CN01_03	51564659	51567219
Gs.43	CN01_02G007350	CN01_02	22360928	22362399	CN01_03G006680	CN01_03	53162705	53174977
Gs.43	CN01_02G007340	CN01_02	22309573	22310043	CN01_03G006600	CN01_03	52869337	52877984
Gs.43	CN01_02G007320	CN01_02	22265595	22266982	CN01_03G006590	CN01_03	52829068	52832122
Gs.43	CN01_02G007310	CN01_02	22244452	22249032	CN01_03G006570	CN01_03	52818466	52823614
Gs.43	CN01_02G007300	CN01_02	22185400	22191574	CN01_03G006550	CN01_03	52735231	52739866
Gs.43	CN01_02G007270	CN01_02	22090935	22098528	CN01_03G006950	CN01_03	54022030	54029878
Gs.43	CN01_02G007260	CN01_02	22031266	22032660	CN01_03G006960	CN01_03	54048751	54049545
Gs.43	CN01_02G007070	CN01_02	21360152	21361635	CN01_03G007210	CN01_03	54768683	54770041
Gs.43	CN01_02G007060	CN01_02	21320274	21321296	CN01_03G007220	CN01_03	54825584	54826672
Gs.43	CN01_02G007020	CN01_02	21239108	21239608	CN01_03G007120	CN01_03	54415927	54416698
Gs.43	CN01_02G006940	CN01_02	20767406	20768305	CN01_03G007630	CN01_03	56080274	56081631
Gs.43	CN01_02G006880	CN01_02	20499760	20504314	CN01_03G007570	CN01_03	55947935	55953362
Gs.43	CN01_02G006850	CN01_02	20278298	20291511	CN01_03G007710	CN01_03	56436514	56460471
Gs.43	CN01_02G006790	CN01_02	20181959	20183194	CN01_03G007760	CN01_03	56567163	56568371
Gs.43	CN01_02G006750	CN01_02	19978977	20002849	CN01_03G007850	CN01_03	56771128	56779216
Gs.43	CN01_02G006630	CN01_02	19545876	19554039	CN01_03G007870	CN01_03	56914822	56923562
Gs.43	CN01_02G006610	CN01_02	19466067	19466504	CN01_03G007880	CN01_03	56943939	56944400
Gs.43	CN01_02G006600	CN01_02	19341955	19399713	CN01_03G007890	CN01_03	56949131	56952101
Gs.43	CN01_02G006590	CN01_02	19321635	19332649	CN01_03G007900	CN01_03	56955948	56966671
Gs.43	CN01_02G006480	CN01_02	18814879	18818641	CN01_03G016460	CN01_03	80638047	80639465
Gs.43	CN01_02G006470	CN01_02	18808094	18808892	CN01_03G008400	CN01_03	58628255	58628914
Gs.43	CN01_02G006450	CN01_02	18779027	18781591	CN01_03G008390	CN01_03	58611116	58613485
Gs.43	CN01_02G006430	CN01_02	18721305	18721760	CN01_03G008380	CN01_03	58603958	58604939
Gs.43	CN01_02G006420	CN01_02	18707015	18716340	CN01_03G008370	CN01_03	58581100	58599539
Gs.43	CN01_02G006400	CN01_02	18584705	18587085	CN01_03G008350	CN01_03	58543575	58544816
Gs.43	CN01_02G006380	CN01_02	18487703	18494624	CN01_03G008270	CN01_03	58379395	58397410
Gs.43	CN01_02G006340	CN01_02	18234172	18235316	CN01_03G008740	CN01_03	59390516	59390974
Gs.43	CN01_02G006330	CN01_02	18230519	18231227	CN01_03G008720	CN01_03	59364485	59365317
Gs.43	CN01_02G006270	CN01_02	18098340	18099411	CN01_03G008750	CN01_03	59398673	59399613
Gs.43	CN01_02G006240	CN01_02	18035707	18043048	CN01_03G008760	CN01_03	59405320	59419366
Gs.43	CN01_02G006220	CN01_02	18010039	18023365	CN01_03G008780	CN01_03	59439735	59472958
Gs.43	CN01_02G006210	CN01_02	17952828	17955550	CN01_03G008790	CN01_03	59484541	59487279
Gs.43	CN01_02G006170	CN01_02	17782956	17796173	CN01_03G008820	CN01_03	59589227	59600135
Gs.43	CN01_02G006120	CN01_02	17551327	17552100	CN01_03G008840	CN01_03	59646728	59647356
Gs.43	CN01_02G006110	CN01_02	17545950	17546420	CN01_03G008860	CN01_03	59659258	59660023
Gs.43	CN01_02G006070	CN01_02	17399100	17400870	CN01_03G008920	CN01_03	59873356	59875482
Gs.44	CN01_04G009880	CN01_04	50041824	50044505	CN01_16G003510	CN01_16	26358199	26361228
Gs.44	CN01_04G009830	CN01_04	49263722	49263976	CN01_16G004990	CN01_16	29625038	29628673
Gs.44	CN01_04G009690	CN01_04	48599902	48616423	CN01_16G003240	CN01_16	25884576	25902772
Gs.44	CN01_04G009590	CN01_04	47023546	47024637	CN01_16G002910	CN01_16	24990729	24991808
Gs.44	CN01_04G009580	CN01_04	46963535	46973624	CN01_16G002900	CN01_16	24969812	24980501
Gs.45	CN01_13G000210	CN01_13	529327	534972	CN01_05G009930	CN01_05	54675000	54683319
Gs.45	CN01_13G000200	CN01_13	510688	516483	CN01_05G009940	CN01_05	54697182	54701447
Gs.45	CN01_13G000190	CN01_13	475729	502003	CN01_05G009970	CN01_05	54715453	54758451
Gs.45	CN01_13G000140	CN01_13	317646	361585	CN01_05G009700	CN01_05	54101472	54129370
Gs.45	CN01_13G000110	CN01_13	221026	243312	CN01_05G009910	CN01_05	54625349	54646827
Gs.45	CN01_13G000070	CN01_13	194988	198112	CN01_05G009880	CN01_05	54565757	54576188
Gs.45	CN01_13G000030	CN01_13	34321	36290	CN01_05G009430	CN01_05	53597272	53602546
Gs.45	CN01_13G000020	CN01_13	15786	17376	CN01_05G009450	CN01_05	53626598	53628388
Gs.47	CN01_04G008940	CN01_04	42329767	42347858	CN01_16G002720	CN01_16	24626108	24632171
Gs.47	CN01_04G008900	CN01_04	42109056	42114036	CN01_16G002740	CN01_16	24650289	24654129
Gs.47	CN01_04G008870	CN01_04	42067744	42072991	CN01_16G002760	CN01_16	24657999	24664537
Gs.47	CN01_04G008850	CN01_04	41900278	41901072	CN01_16G002780	CN01_16	24689621	24690394
Gs.47	CN01_04G008840	CN01_04	41853196	41857802	CN01_16G002790	CN01_16	24694737	24699378
Gs.47	CN01_04G008770	CN01_04	41468553	41485546	CN01_16G002830	CN01_16	24784291	24822832
Gs.47	CN01_04G008760	CN01_04	41460305	41461515	CN01_16G002820	CN01_16	24782288	24783110
Gs.47	CN01_04G008650	CN01_04	40486901	40490170	CN01_16G002630	CN01_16	24318130	24318972
Gs.47	CN01_04G008540	CN01_04	38812373	38813542	CN01_16G002670	CN01_16	24478276	24481046
Gs.47	CN01_04G008530	CN01_04	38649502	38672067	CN01_16G002660	CN01_16	24453039	24470206
Gs.47	CN01_04G008520	CN01_04	38390921	38404959	CN01_16G002640	CN01_16	24363394	24381214
Gs.48	CN01_15G004670	CN01_15	15165793	15191255	CN01_02G014540	CN01_02	57736369	57743388
Gs.48	CN01_15G004610	CN01_15	14895387	14896580	CN01_02G014480	CN01_02	57425214	57427245
Gs.48	CN01_15G004550	CN01_15	14708753	14716896	CN01_02G008620	CN01_02	28079004	28111162
Gs.48	CN01_15G004540	CN01_15	14641494	14659205	CN01_02G014500	CN01_02	57552419	57568269
Gs.48	CN01_15G004490	CN01_15	14317306	14336139	CN01_02G008500	CN01_02	27273276	27275677
Gs.48	CN01_15G004470	CN01_15	14172800	14175691	CN01_02G008460	CN01_02	27053853	27059399
Gs.48	CN01_15G004430	CN01_15	13758509	13781169	CN01_02G014850	CN01_02	59460372	59488688
Gs.48	CN01_15G004410	CN01_15	13394755	13398821	CN01_02G008540	CN01_02	27616462	27616720
Gs.48	CN01_15G004390	CN01_15	13258249	13260316	CN01_02G014820	CN01_02	59347720	59348595
Gs.48	CN01_15G004370	CN01_15	12973657	12978056	CN01_02G008390	CN01_02	26592079	26598757
Gs.48	CN01_15G004350	CN01_15	12877217	12878234	CN01_02G009770	CN01_02	41371764	41373368
Gs.49	CN01_01G019950	CN01_01	109847410	109849130	CN01_11G004070	CN01_11	26429558	26443140
Gs.49	CN01_01G019910	CN01_01	109772633	109773736	CN01_11G004090	CN01_11	26632630	26634296
Gs.49	CN01_01G019830	CN01_01	109474604	109494297	CN01_11G004140	CN01_11	27576513	27643469
Gs.49	CN01_01G019820	CN01_01	109394268	109400862	CN01_11G003900	CN01_11	22346172	22355156
Gs.49	CN01_01G019740	CN01_01	109294878	109297577	CN01_11G003910	CN01_11	22560401	22561825
Gs.49	CN01_01G019710	CN01_01	109187656	109206563	CN01_11G003870	CN01_11	21608015	21623902
Gs.49	CN01_01G019650	CN01_01	108977246	108978904	CN01_11G004040	CN01_11	25522164	25524459
Gs.49	CN01_01G019510	CN01_01	108450407	108454454	CN01_11G003970	CN01_11	23720109	23721736
Gs.51	CN01_04G005340	CN01_04	14692053	14693713	CN01_12G005870	CN01_12	33479956	33480570
Gs.51	CN01_04G005330	CN01_04	14676308	14677906	CN01_12G005860	CN01_12	33460269	33461873
Gs.51	CN01_04G005320	CN01_04	14609808	14613025	CN01_12G005850	CN01_12	33446035	33449788
Gs.51	CN01_04G005300	CN01_04	14590066	14590656	CN01_12G005840	CN01_12	33436414	33436986
Gs.51	CN01_04G005280	CN01_04	14531414	14540471	CN01_12G005830	CN01_12	33365088	33367338
Gs.51	CN01_04G005250	CN01_04	14473118	14479611	CN01_12G005810	CN01_12	33332106	33337623
Gs.51	CN01_04G005200	CN01_04	14417222	14418739	CN01_12G005790	CN01_12	33307074	33308358
Gs.51	CN01_04G005180	CN01_04	14369493	14371015	CN01_12G005780	CN01_12	33287965	33289697
Gs.51	CN01_04G005160	CN01_04	14270342	14271684	CN01_12G005770	CN01_12	33273556	33274778
Gs.51	CN01_04G005150	CN01_04	14192160	14227512	CN01_12G005740	CN01_12	33078550	33125336
Gs.51	CN01_04G005140	CN01_04	14114307	14120759	CN01_12G005720	CN01_12	33047033	33050874
Gs.52	CN01_02G003330	CN01_02	9832673	9834303	CN01_03G012440	CN01_03	68817770	68820354
Gs.52	CN01_02G003320	CN01_02	9753411	9760324	CN01_03G012450	CN01_03	68830491	68832053
Gs.52	CN01_02G003290	CN01_02	9697991	9703660	CN01_03G012530	CN01_03	68999643	69002857
Gs.52	CN01_02G003280	CN01_02	9619689	9626715	CN01_03G012840	CN01_03	69791938	69794842
Gs.52	CN01_02G003220	CN01_02	9477903	9478652	CN01_03G012800	CN01_03	69692512	69693046
Gs.52	CN01_02G003200	CN01_02	9467126	9467383	CN01_03G012790	CN01_03	69664948	69665163
Gs.52	CN01_02G003180	CN01_02	9332983	9333900	CN01_03G012750	CN01_03	69592998	69593978
Gs.52	CN01_02G003160	CN01_02	9254528	9255934	CN01_03G012880	CN01_03	69888064	69889467
Gs.52	CN01_02G003110	CN01_02	9085401	9086247	CN01_03G012960	CN01_03	70165879	70167421
Gs.52	CN01_02G003090	CN01_02	9073406	9074363	CN01_03G012950	CN01_03	70152568	70153861
Gs.52	CN01_02G003010	CN01_02	8830574	8835313	CN01_03G012930	CN01_03	70033097	70041530
Gs.52	CN01_02G002990	CN01_02	8782462	8783154	CN01_03G012920	CN01_03	69974510	69979079
Gs.52	CN01_02G002980	CN01_02	8751076	8775459	CN01_03G012910	CN01_03	69961590	69965250
Gs.52	CN01_02G002950	CN01_02	8713223	8714123	CN01_03G013150	CN01_03	70812728	70813561
Gs.52	CN01_02G002910	CN01_02	8581997	8582539	CN01_03G013100	CN01_03	70704624	70705205
Gs.52	CN01_02G002860	CN01_02	8360580	8363952	CN01_03G013010	CN01_03	70352012	70354407
Gs.52	CN01_02G002830	CN01_02	8228960	8229529	CN01_03G013450	CN01_03	71439395	71447091
Gs.52	CN01_02G002820	CN01_02	8205733	8206185	CN01_03G013430	CN01_03	71429588	71430395
Gs.52	CN01_02G002740	CN01_02	7953894	7954762	CN01_03G013480	CN01_03	71514474	71534247
Gs.52	CN01_02G002720	CN01_02	7905486	7906204	CN01_03G013500	CN01_03	71581882	71602748
Gs.52	CN01_02G002700	CN01_02	7871359	7891599	CN01_03G013510	CN01_03	71612386	71624408
Gs.52	CN01_02G002690	CN01_02	7822327	7825456	CN01_03G013530	CN01_03	71659868	71660852
Gs.52	CN01_02G002650	CN01_02	7624641	7626388	CN01_03G013560	CN01_03	71821507	71823417
Gs.52	CN01_02G002630	CN01_02	7516032	7527257	CN01_03G013570	CN01_03	71841333	71855747
Gs.52	CN01_02G002600	CN01_02	7444270	7450188	CN01_03G013600	CN01_03	71973853	71982533
Gs.52	CN01_02G002570	CN01_02	7375335	7387076	CN01_03G013650	CN01_03	72061723	72069333
Gs.52	CN01_02G002560	CN01_02	7366099	7372472	CN01_03G013660	CN01_03	72114023	72119340
Gs.52	CN01_02G002550	CN01_02	7341965	7342916	CN01_03G013690	CN01_03	72181032	72181982
Gs.52	CN01_02G002540	CN01_02	7325612	7327239	CN01_03G013700	CN01_03	72202101	72203057
Gs.52	CN01_02G002520	CN01_02	7276626	7278723	CN01_03G013730	CN01_03	72271317	72273731
Gs.52	CN01_02G002510	CN01_02	7226629	7229275	CN01_03G013740	CN01_03	72326411	72328646
Gs.52	CN01_02G002490	CN01_02	7161133	7167459	CN01_03G013750	CN01_03	72380086	72384240
Gs.52	CN01_02G002480	CN01_02	7145906	7148277	CN01_03G016030	CN01_03	79179103	79179780
Gs.52	CN01_02G002420	CN01_02	7057492	7060375	CN01_03G013770	CN01_03	72411223	72414008
Gs.52	CN01_02G002410	CN01_02	7035510	7043958	CN01_03G013780	CN01_03	72435382	72459474
Gs.52	CN01_02G002390	CN01_02	6986383	6999639	CN01_03G013810	CN01_03	72502240	72519881
Gs.52	CN01_02G002270	CN01_02	6688611	6689133	CN01_03G014130	CN01_03	73456417	73456955
Gs.52	CN01_02G002260	CN01_02	6662137	6662975	CN01_03G014140	CN01_03	73497592	73498498
Gs.52	CN01_02G002230	CN01_02	6586669	6587136	CN01_03G010480	CN01_03	64144942	64145406
Gs.52	CN01_02G002210	CN01_02	6555832	6556488	CN01_03G014220	CN01_03	73688034	73689288
Gs.52	CN01_02G002200	CN01_02	6527317	6534013	CN01_03G014230	CN01_03	73718016	73722261
Gs.52	CN01_02G002180	CN01_02	6482101	6482889	CN01_03G014240	CN01_03	73743849	73746545
Gs.52	CN01_02G002100	CN01_02	6372903	6373589	CN01_03G014290	CN01_03	73862002	73862688
Gs.52	CN01_02G002020	CN01_02	6003509	6006281	CN01_03G013970	CN01_03	73002377	73004566
Gs.52	CN01_02G001980	CN01_02	5892086	5905966	CN01_03G013890	CN01_03	72705436	72714862
Gs.52	CN01_02G001970	CN01_02	5889558	5890722	CN01_03G012160	CN01_03	68230939	68232038
Gs.52	CN01_02G001960	CN01_02	5886511	5888056	CN01_03G013900	CN01_03	72733332	72734386
Gs.52	CN01_02G001950	CN01_02	5853950	5855144	CN01_03G013910	CN01_03	72777291	72777677
Gs.52	CN01_02G001920	CN01_02	5780412	5795933	CN01_03G013930	CN01_03	72860533	72869420
Gs.52	CN01_02G001850	CN01_02	5634781	5637427	CN01_03G013820	CN01_03	72539741	72548674
Gs.52	CN01_02G001820	CN01_02	5555781	5564867	CN01_03G013270	CN01_03	71113572	71114372
Gs.52	CN01_02G001810	CN01_02	5550209	5554396	CN01_03G013240	CN01_03	71080704	71083892
Gs.52	CN01_02G001800	CN01_02	5533655	5542471	CN01_03G015530	CN01_03	77569639	77588912
Gs.52	CN01_02G001780	CN01_02	5473286	5478632	CN01_03G014380	CN01_03	74101573	74110576
Gs.52	CN01_02G001770	CN01_02	5468295	5468588	CN01_03G014390	CN01_03	74112883	74113640
Gs.52	CN01_02G001760	CN01_02	5446058	5446711	CN01_03G014410	CN01_03	74147465	74148515
Gs.52	CN01_02G001700	CN01_02	5342237	5343351	CN01_03G014820	CN01_03	75794654	75795916
Gs.52	CN01_02G001690	CN01_02	5297935	5305481	CN01_03G014800	CN01_03	75683476	75691247
Gs.52	CN01_02G001680	CN01_02	5279572	5287428	CN01_03G014790	CN01_03	75667094	75672579
Gs.52	CN01_02G001660	CN01_02	5201945	5205264	CN01_03G014930	CN01_03	76005377	76008582
Gs.52	CN01_02G001620	CN01_02	5037149	5041020	CN01_03G014870	CN01_03	75876305	75882769
Gs.52	CN01_02G001590	CN01_02	4939944	4941667	CN01_03G014850	CN01_03	75846704	75848449
Gs.52	CN01_02G001530	CN01_02	4800361	4801689	CN01_03G014980	CN01_03	76185238	76185561
Gs.52	CN01_02G001500	CN01_02	4687282	4691637	CN01_03G015030	CN01_03	76359656	76361648
Gs.52	CN01_02G001450	CN01_02	4580435	4580866	CN01_03G015080	CN01_03	76522805	76523209
Gs.52	CN01_02G001440	CN01_02	4544331	4550625	CN01_03G015100	CN01_03	76658130	76663013
Gs.52	CN01_02G001430	CN01_02	4526913	4529944	CN01_03G015110	CN01_03	76678969	76681099
Gs.52	CN01_02G001400	CN01_02	4444627	4447965	CN01_03G015130	CN01_03	76735361	76746127
Gs.52	CN01_02G001390	CN01_02	4433215	4434580	CN01_03G015150	CN01_03	76826683	76828079
Gs.52	CN01_02G001370	CN01_02	4328805	4343811	CN01_03G015180	CN01_03	76872941	76883904
Gs.52	CN01_02G001360	CN01_02	4312886	4314402	CN01_03G015570	CN01_03	77747969	77748595
Gs.52	CN01_02G001350	CN01_02	4298344	4299554	CN01_03G015560	CN01_03	77668685	77669374
Gs.52	CN01_02G001340	CN01_02	4274236	4285961	CN01_03G015540	CN01_03	77590061	77600079
Gs.53	CN01_04G014760	CN01_04	63671445	63673157	CN01_16G007190	CN01_16	34445084	34446012
Gs.53	CN01_04G014740	CN01_04	63628225	63632639	CN01_16G007180	CN01_16	34397743	34402560
Gs.53	CN01_04G014730	CN01_04	63609576	63623096	CN01_16G007170	CN01_16	34383499	34392407
Gs.53	CN01_04G014690	CN01_04	63463256	63466118	CN01_16G007150	CN01_16	34335080	34339771
Gs.53	CN01_04G014680	CN01_04	63422944	63451558	CN01_16G007120	CN01_16	34285605	34302817
Gs.53	CN01_04G014670	CN01_04	63400259	63403570	CN01_16G007110	CN01_16	34278318	34282201
Gs.53	CN01_04G014650	CN01_04	63347764	63365312	CN01_16G007100	CN01_16	34220657	34241821
Gs.53	CN01_04G014640	CN01_04	63333222	63336315	CN01_16G007090	CN01_16	34180687	34181419
Gs.53	CN01_04G014600	CN01_04	63286640	63287110	CN01_16G007050	CN01_16	34109162	34109967
Gs.53	CN01_04G014590	CN01_04	63253141	63258366	CN01_16G007040	CN01_16	34097028	34102459
Gs.53	CN01_04G014560	CN01_04	63185026	63189187	CN01_16G007030	CN01_16	34010691	34016171
Gs.53	CN01_04G014520	CN01_04	63090662	63105654	CN01_16G006990	CN01_16	33957713	33965489
Gs.53	CN01_04G014510	CN01_04	63015130	63017413	CN01_16G006980	CN01_16	33951446	33954350
Gs.53	CN01_04G014480	CN01_04	62977978	62981080	CN01_16G006970	CN01_16	33935272	33938347
Gs.53	CN01_04G014460	CN01_04	62951737	62953200	CN01_16G006960	CN01_16	33927560	33933740
Gs.53	CN01_04G014450	CN01_04	62941208	62944441	CN01_16G006950	CN01_16	33914492	33917764
Gs.53	CN01_04G014420	CN01_04	62886899	62890946	CN01_16G006920	CN01_16	33839735	33843705
Gs.53	CN01_04G014410	CN01_04	62847612	62855369	CN01_16G006910	CN01_16	33829445	33834540
Gs.53	CN01_04G014390	CN01_04	62820819	62826091	CN01_16G006870	CN01_16	33792160	33796513
Gs.53	CN01_04G014370	CN01_04	62790505	62799227	CN01_16G006860	CN01_16	33783430	33787508
Gs.53	CN01_04G014350	CN01_04	62736922	62775569	CN01_16G006840	CN01_16	33709066	33730489
Gs.53	CN01_04G014330	CN01_04	62712876	62720526	CN01_16G006830	CN01_16	33684427	33705559
Gs.53	CN01_04G014320	CN01_04	62710016	62711093	CN01_16G006820	CN01_16	33674334	33675829
Gs.53	CN01_04G014310	CN01_04	62675980	62678187	CN01_16G006800	CN01_16	33567651	33570115
Gs.53	CN01_04G014280	CN01_04	62602789	62613460	CN01_16G006770	CN01_16	33500890	33501668
Gs.54	CN01_15G000350	CN01_15	1243905	1250039	CN01_02G009760	CN01_02	41354270	41360735
Gs.54	CN01_15G000340	CN01_15	1225893	1227465	CN01_02G016420	CN01_02	70437379	70438551
Gs.54	CN01_15G000310	CN01_15	1115460	1116611	CN01_02G009750	CN01_02	41325246	41325734
Gs.54	CN01_15G000290	CN01_15	1063559	1065353	CN01_02G009520	CN01_02	38382166	38383713
Gs.54	CN01_15G000260	CN01_15	845695	846768	CN01_02G009670	CN01_02	39859127	39860072
Gs.54	CN01_15G000240	CN01_15	813611	814585	CN01_02G009680	CN01_02	39863098	39868385
Gs.54	CN01_15G000180	CN01_15	477516	485104	CN01_02G009470	CN01_02	37653199	37668554
Gs.54	CN01_15G000170	CN01_15	445685	446680	CN01_02G009460	CN01_02	37637484	37640563
Gs.54	CN01_15G000010	CN01_15	15831	18993	CN01_02G009600	CN01_02	38794251	38796389
Gs.55	CN01_04G002070	CN01_04	5173859	5182157	CN01_12G007550	CN01_12	37221477	37242528
Gs.55	CN01_04G002060	CN01_04	5168746	5171796	CN01_12G007570	CN01_12	37259032	37259355
Gs.55	CN01_04G002010	CN01_04	5068593	5069849	CN01_12G007590	CN01_12	37294619	37296022
Gs.55	CN01_04G002000	CN01_04	5056538	5065384	CN01_12G007600	CN01_12	37300778	37308353
Gs.55	CN01_04G001970	CN01_04	5038433	5041520	CN01_12G007620	CN01_12	37402197	37404904
Gs.55	CN01_04G001960	CN01_04	5033188	5036411	CN01_12G007630	CN01_12	37407418	37408959
Gs.55	CN01_04G001950	CN01_04	4969020	4970780	CN01_12G007650	CN01_12	37469388	37471113
Gs.55	CN01_04G001940	CN01_04	4957922	4959858	CN01_12G007680	CN01_12	37516732	37517592
Gs.55	CN01_04G001920	CN01_04	4936564	4937292	CN01_12G007690	CN01_12	37526313	37527526
Gs.55	CN01_04G001850	CN01_04	4752370	4753985	CN01_12G007750	CN01_12	37575651	37576028
Gs.55	CN01_04G001830	CN01_04	4713276	4715246	CN01_12G007770	CN01_12	37601155	37604014
Gs.55	CN01_04G001820	CN01_04	4682705	4683730	CN01_12G007830	CN01_12	37685737	37689453
Gs.56	CN01_01G015290	CN01_01	53248440	53253672	CN01_11G005320	CN01_11	37988592	38001483
Gs.56	CN01_01G015280	CN01_01	53226328	53241387	CN01_11G005330	CN01_11	38024811	38031726
Gs.56	CN01_01G014980	CN01_01	50455518	50455787	CN01_11G005450	CN01_11	38582198	38582422
Gs.56	CN01_01G014880	CN01_01	49362133	49365413	CN01_11G005380	CN01_11	38352939	38355479
Gs.56	CN01_01G014840	CN01_01	49055082	49057787	CN01_11G005390	CN01_11	38430752	38434187
Gs.56	CN01_01G014830	CN01_01	48945391	48948181	CN01_11G005400	CN01_11	38463367	38474925
Gs.56	CN01_01G014790	CN01_01	48740155	48749091	CN01_11G005470	CN01_11	38655806	38662073
Gs.56	CN01_01G014580	CN01_01	47040207	47040889	CN01_11G012170	CN01_11	58249420	58250355
Gs.56	CN01_01G014570	CN01_01	47009373	47031427	CN01_11G005580	CN01_11	39102193	39122635
Gs.56	CN01_01G014460	CN01_01	45765406	45765675	CN01_11G003960	CN01_11	23671737	23672852
Gs.56	CN01_01G014450	CN01_01	45744460	45752950	CN01_11G005570	CN01_11	39019641	39029982
Gs.56	CN01_01G014390	CN01_01	45088399	45094586	CN01_11G005560	CN01_11	38992776	38997166
Gs.56	CN01_01G014330	CN01_01	44873612	44875304	CN01_11G005600	CN01_11	39191376	39193541
Gs.56	CN01_01G014310	CN01_01	44824843	44829855	CN01_11G011590	CN01_11	56805362	56819401
Gs.56	CN01_01G014300	CN01_01	44750856	44775601	CN01_11G005610	CN01_11	39211004	39214870
Gs.56	CN01_01G014110	CN01_01	43921147	43922856	CN01_11G005630	CN01_11	39328684	39330457
Gs.56	CN01_01G014090	CN01_01	43860060	43864840	CN01_11G005640	CN01_11	39367613	39372044
Gs.56	CN01_01G014050	CN01_01	43702413	43721937	CN01_11G011500	CN01_11	56665497	56677149
Gs.56	CN01_01G014030	CN01_01	43586892	43594148	CN01_11G005660	CN01_11	39425917	39432969
Gs.56	CN01_01G013960	CN01_01	43221256	43222519	CN01_11G005670	CN01_11	39507235	39508569
Gs.56	CN01_01G013930	CN01_01	43098815	43100728	CN01_11G005680	CN01_11	39596654	39599875
Gs.56	CN01_01G013870	CN01_01	42800014	42804860	CN01_11G005710	CN01_11	39779934	39783148
Gs.56	CN01_01G013850	CN01_01	42767773	42776133	CN01_11G005730	CN01_11	39852646	39860502
Gs.56	CN01_01G013840	CN01_01	42632239	42633624	CN01_11G005750	CN01_11	39991822	39992703
Gs.56	CN01_01G013830	CN01_01	42625318	42627467	CN01_11G005760	CN01_11	39995208	40001280
Gs.56	CN01_01G013800	CN01_01	42501122	42512800	CN01_11G005770	CN01_11	40055270	40057437
Gs.56	CN01_01G013790	CN01_01	42338284	42340312	CN01_11G005810	CN01_11	40223778	40224820
Gs.56	CN01_01G013760	CN01_01	42041945	42046045	CN01_11G005830	CN01_11	40396144	40396890
Gs.56	CN01_01G013750	CN01_01	41996733	42006376	CN01_11G005840	CN01_11	40433811	40455508
Gs.56	CN01_01G013690	CN01_01	41659012	41674846	CN01_11G006000	CN01_11	41427310	41430503
Gs.56	CN01_01G013660	CN01_01	41588967	41597427	CN01_11G006010	CN01_11	41438164	41449178
Gs.56	CN01_01G013650	CN01_01	41585613	41586799	CN01_11G006030	CN01_11	41509837	41510819
Gs.56	CN01_01G013640	CN01_01	41578722	41579056	CN01_11G003720	CN01_11	18623024	18623371
Gs.56	CN01_01G013620	CN01_01	41210949	41241601	CN01_11G005860	CN01_11	40564110	40596902
Gs.56	CN01_01G013500	CN01_01	40747004	40748320	CN01_11G005920	CN01_11	41108002	41109303
Gs.56	CN01_01G013460	CN01_01	40489154	40489912	CN01_11G005940	CN01_11	41225168	41230351
Gs.56	CN01_01G013430	CN01_01	40407503	40419542	CN01_11G005960	CN01_11	41278410	41285959
Gs.56	CN01_01G013410	CN01_01	40268456	40272736	CN01_11G006040	CN01_11	41521717	41525833
Gs.56	CN01_01G013400	CN01_01	40201527	40208067	CN01_11G006050	CN01_11	41559173	41562171
Gs.56	CN01_01G013390	CN01_01	40166663	40189484	CN01_11G006060	CN01_11	41606359	41616654
Gs.56	CN01_01G013380	CN01_01	40149050	40154544	CN01_11G006070	CN01_11	41628029	41633830
Gs.56	CN01_01G013210	CN01_01	39263869	39269900	CN01_11G006160	CN01_11	42201543	42205356
Gs.56	CN01_01G013200	CN01_01	39235961	39238921	CN01_11G005060	CN01_11	35812359	35815472
Gs.56	CN01_01G013150	CN01_01	39036881	39052842	CN01_11G006200	CN01_11	42290657	42309072
Gs.56	CN01_01G013140	CN01_01	38987796	38988092	CN01_11G006210	CN01_11	42311184	42311480
Gs.56	CN01_01G013120	CN01_01	38881975	38887324	CN01_11G006220	CN01_11	42377300	42382820
Gs.56	CN01_01G013110	CN01_01	38873353	38880811	CN01_11G006240	CN01_11	42438307	42444535
Gs.56	CN01_01G013100	CN01_01	38852393	38852863	CN01_11G006250	CN01_11	42481207	42481677
Gs.56	CN01_01G013080	CN01_01	38674359	38688771	CN01_11G011170	CN01_11	55834952	55840539
Gs.56	CN01_01G012980	CN01_01	38163245	38163559	CN01_11G006270	CN01_11	42526355	42526786
Gs.56	CN01_01G012960	CN01_01	37958610	37959638	CN01_11G011150	CN01_11	55792542	55794447
Gs.56	CN01_01G012950	CN01_01	37940585	37946731	CN01_11G006310	CN01_11	42776572	42782883
Gs.56	CN01_01G012920	CN01_01	37796657	37805827	CN01_11G006390	CN01_11	43174745	43185811
Gs.56	CN01_01G012890	CN01_01	37509940	37537910	CN01_11G006420	CN01_11	43360887	43368024
Gs.56	CN01_01G012860	CN01_01	37425011	37427956	CN01_11G006460	CN01_11	43531710	43534667
Gs.56	CN01_01G012850	CN01_01	37409601	37421382	CN01_11G010990	CN01_11	55500293	55507510
Gs.56	CN01_01G012790	CN01_01	37229357	37232515	CN01_11G006660	CN01_11	44216045	44222917
Gs.56	CN01_01G012780	CN01_01	37192579	37197989	CN01_11G006640	CN01_11	44180972	44186880
Gs.56	CN01_01G012750	CN01_01	37095179	37096405	CN01_11G006620	CN01_11	44114637	44117922
Gs.56	CN01_01G012700	CN01_01	36920186	36934089	CN01_11G006600	CN01_11	44051956	44062009
Gs.56	CN01_01G012690	CN01_01	36910455	36914444	CN01_11G006580	CN01_11	44044984	44046822
Gs.56	CN01_01G012680	CN01_01	36869896	36875421	CN01_11G006570	CN01_11	44011061	44015498
Gs.56	CN01_01G012670	CN01_01	36843603	36855628	CN01_11G006560	CN01_11	43983125	43991645
Gs.56	CN01_01G012660	CN01_01	36834620	36837089	CN01_11G006550	CN01_11	43928523	43929587
Gs.56	CN01_01G012650	CN01_01	36787911	36814800	CN01_11G006540	CN01_11	43901607	43919925
Gs.56	CN01_01G012640	CN01_01	36726045	36726793	CN01_11G006530	CN01_11	43873398	43879104
Gs.56	CN01_01G012620	CN01_01	36671395	36680051	CN01_11G006510	CN01_11	43770797	43778498
Gs.56	CN01_01G012600	CN01_01	36641504	36652814	CN01_11G006500	CN01_11	43756488	43767725
Gs.56	CN01_01G012560	CN01_01	36514025	36515065	CN01_11G006480	CN01_11	43707131	43708168
Gs.56	CN01_01G012510	CN01_01	36407294	36413139	CN01_11G006680	CN01_11	44324378	44332929
Gs.56	CN01_01G012430	CN01_01	36215572	36219341	CN01_11G006700	CN01_11	44458870	44462930
Gs.56	CN01_01G012360	CN01_01	35969614	35973792	CN01_11G002340	CN01_11	7429129	7431085
Gs.56	CN01_01G012340	CN01_01	35819343	35819762	CN01_11G006760	CN01_11	44625952	44626552
Gs.56	CN01_01G012320	CN01_01	35686351	35692667	CN01_11G010760	CN01_11	55040665	55050260
Gs.56	CN01_01G012090	CN01_01	34994393	34994821	CN01_11G006820	CN01_11	45002416	45002832
Gs.56	CN01_01G012080	CN01_01	34959313	34970116	CN01_11G006850	CN01_11	45022586	45031052
Gs.56	CN01_01G012060	CN01_01	34942393	34943211	CN01_11G006860	CN01_11	45074668	45075391
Gs.56	CN01_01G012050	CN01_01	34892852	34894078	CN01_11G006870	CN01_11	45095052	45096725
Gs.56	CN01_01G011940	CN01_01	34671076	34684203	CN01_11G006920	CN01_11	45146753	45157719
Gs.56	CN01_01G011910	CN01_01	34443143	34447611	CN01_11G006950	CN01_11	45241245	45246006
Gs.56	CN01_01G011880	CN01_01	34370178	34372463	CN01_11G006980	CN01_11	45497948	45502043
Gs.56	CN01_01G011870	CN01_01	34363551	34368553	CN01_11G006990	CN01_11	45503193	45507429
Gs.56	CN01_01G011860	CN01_01	34353362	34361617	CN01_11G007000	CN01_11	45508824	45515496
Gs.56	CN01_01G011850	CN01_01	34309611	34313141	CN01_11G007010	CN01_11	45582442	45587599
Gs.56	CN01_01G011820	CN01_01	34181801	34205071	CN01_11G007030	CN01_11	45616890	45622637
Gs.56	CN01_01G011800	CN01_01	34062279	34062668	CN01_11G007250	CN01_11	46359258	46360225
Gs.56	CN01_01G011770	CN01_01	33950833	33953108	CN01_11G007230	CN01_11	46297219	46298710
Gs.56	CN01_01G011690	CN01_01	33479851	33480333	CN01_11G007200	CN01_11	46283969	46284367
Gs.56	CN01_01G011680	CN01_01	33451226	33454616	CN01_11G007190	CN01_11	46260070	46263908
Gs.56	CN01_01G011670	CN01_01	33302269	33303224	CN01_11G010410	CN01_11	54435800	54436649
Gs.56	CN01_01G011650	CN01_01	33253172	33260301	CN01_11G007180	CN01_11	46169791	46176095
Gs.56	CN01_01G011640	CN01_01	33211552	33215618	CN01_11G007170	CN01_11	46126199	46133059
Gs.56	CN01_01G011630	CN01_01	33186804	33188640	CN01_11G007160	CN01_11	46095364	46097037
Gs.56	CN01_01G011620	CN01_01	33135295	33138540	CN01_11G007150	CN01_11	46031786	46035524
Gs.56	CN01_01G011550	CN01_01	32827703	32830429	CN01_11G007140	CN01_11	45932803	45934917
Gs.56	CN01_01G011520	CN01_01	32715892	32723253	CN01_11G007100	CN01_11	45767447	45774586
Gs.56	CN01_01G011510	CN01_01	32635209	32636546	CN01_11G007110	CN01_11	45814857	45815273
Gs.56	CN01_01G011490	CN01_01	32521702	32522707	CN01_11G007130	CN01_11	45898740	45899898
Gs.56	CN01_01G011390	CN01_01	32250105	32274357	CN01_11G009880	CN01_11	53308086	53320161
Gs.56	CN01_01G011380	CN01_01	32244039	32247518	CN01_11G007320	CN01_11	46509661	46512980
Gs.56	CN01_01G011330	CN01_01	32124117	32126440	CN01_11G007270	CN01_11	46383192	46385504
Gs.56	CN01_01G011290	CN01_01	31755460	31760761	CN01_11G010490	CN01_11	54610469	54619461
Gs.56	CN01_01G011270	CN01_01	31608206	31611669	CN01_11G007070	CN01_11	45723493	45726958
Gs.56	CN01_01G011260	CN01_01	31539017	31546804	CN01_11G007360	CN01_11	46734440	46742645
Gs.56	CN01_01G011250	CN01_01	31509636	31512311	CN01_11G007370	CN01_11	46770870	46773026
Gs.56	CN01_01G011240	CN01_01	31482655	31483293	CN01_11G007380	CN01_11	46791398	46791721
Gs.56	CN01_01G011230	CN01_01	31440491	31456083	CN01_11G002770	CN01_11	10157191	10184028
Gs.56	CN01_01G011210	CN01_01	31400614	31405550	CN01_11G008330	CN01_11	49359071	49361390
Gs.56	CN01_01G011200	CN01_01	31393704	31395937	CN01_11G007550	CN01_11	47310578	47334596
Gs.56	CN01_01G011190	CN01_01	31354272	31355376	CN01_11G007470	CN01_11	47160352	47161729
Gs.56	CN01_01G011080	CN01_01	31006223	31007189	CN01_11G007490	CN01_11	47194145	47195144
Gs.56	CN01_01G011060	CN01_01	30874237	30880157	CN01_11G007500	CN01_11	47200877	47205633
Gs.56	CN01_01G011040	CN01_01	30867069	30867723	CN01_11G007510	CN01_11	47218060	47218368
Gs.56	CN01_01G011010	CN01_01	30748034	30748600	CN01_11G007540	CN01_11	47306611	47307144
Gs.56	CN01_01G010950	CN01_01	30569206	30570630	CN01_11G007560	CN01_11	47338976	47340820
Gs.56	CN01_01G010910	CN01_01	30284088	30306741	CN01_11G007570	CN01_11	47403028	47421460
Gs.56	CN01_01G010890	CN01_01	30127023	30128816	CN01_11G007580	CN01_11	47444975	47446659
Gs.56	CN01_01G010870	CN01_01	29960064	29979731	CN01_11G007600	CN01_11	47487537	47488705
Gs.56	CN01_01G010820	CN01_01	29858922	29873315	CN01_11G010750	CN01_11	55019047	55031591
Gs.56	CN01_01G010800	CN01_01	29823504	29827018	CN01_11G009290	CN01_11	51606739	51611801
Gs.56	CN01_01G010750	CN01_01	29526209	29528187	CN01_11G007650	CN01_11	47709206	47711184
Gs.56	CN01_01G010720	CN01_01	29455068	29456579	CN01_11G007660	CN01_11	47759487	47760977
Gs.56	CN01_01G010690	CN01_01	29400507	29408749	CN01_11G007670	CN01_11	47771981	47779748
Gs.56	CN01_01G010680	CN01_01	29350586	29366569	CN01_11G007870	CN01_11	48387465	48391725
Gs.56	CN01_01G010670	CN01_01	29307214	29321652	CN01_11G007880	CN01_11	48395456	48414290
Gs.56	CN01_01G010660	CN01_01	29239182	29250070	CN01_11G007890	CN01_11	48418889	48428207
Gs.56	CN01_01G010630	CN01_01	29171890	29173230	CN01_11G007910	CN01_11	48490161	48490805
Gs.56	CN01_01G010620	CN01_01	29149482	29166383	CN01_11G007860	CN01_11	48374514	48379241
Gs.56	CN01_01G010560	CN01_01	29033634	29040475	CN01_11G000510	CN01_11	1778054	1795174
Gs.56	CN01_01G010520	CN01_01	28943563	28955891	CN01_11G007830	CN01_11	48196469	48198265
Gs.56	CN01_01G010470	CN01_01	28886458	28886931	CN01_11G007810	CN01_11	48161620	48162237
Gs.56	CN01_01G010460	CN01_01	28853295	28869563	CN01_11G007800	CN01_11	48140408	48158739
Gs.56	CN01_01G010450	CN01_01	28815515	28831278	CN01_11G007960	CN01_11	48665893	48673716
Gs.56	CN01_01G010430	CN01_01	28725919	28748783	CN01_11G007950	CN01_11	48627404	48641299
Gs.56	CN01_01G010400	CN01_01	28693370	28697896	CN01_11G007990	CN01_11	48715802	48733292
Gs.56	CN01_01G010390	CN01_01	28675085	28675718	CN01_11G008000	CN01_11	48742723	48743350
Gs.56	CN01_01G010370	CN01_01	28606424	28611770	CN01_11G008020	CN01_11	48777755	48783508
Gs.56	CN01_01G010350	CN01_01	28519253	28520502	CN01_11G008040	CN01_11	48805817	48808610
Gs.56	CN01_01G010340	CN01_01	28513603	28516852	CN01_11G008050	CN01_11	48810415	48815993
Gs.56	CN01_01G010330	CN01_01	28481063	28493644	CN01_11G008060	CN01_11	48818821	48830580
Gs.56	CN01_01G010320	CN01_01	28431395	28433284	CN01_11G008100	CN01_11	48886926	48894243
Gs.56	CN01_01G010300	CN01_01	28406555	28408922	CN01_11G008120	CN01_11	48960912	48963160
Gs.56	CN01_01G010220	CN01_01	28009069	28011441	CN01_11G008200	CN01_11	49083763	49085714
Gs.56	CN01_01G010210	CN01_01	27995961	27996771	CN01_11G008210	CN01_11	49088833	49089858
Gs.56	CN01_01G010200	CN01_01	27977068	27988030	CN01_11G008220	CN01_11	49140173	49146812
Gs.56	CN01_01G010170	CN01_01	27890300	27892242	CN01_11G008240	CN01_11	49197117	49239815
Gs.56	CN01_01G010130	CN01_01	27687950	27692891	CN01_11G008350	CN01_11	49390026	49391646
Gs.56	CN01_01G010050	CN01_01	27472704	27473817	CN01_11G008300	CN01_11	49337837	49338499
Gs.56	CN01_01G010030	CN01_01	27367673	27381312	CN01_11G008370	CN01_11	49435364	49445868
Gs.56	CN01_01G009980	CN01_01	27061939	27076278	CN01_11G008390	CN01_11	49499950	49512415
Gs.56	CN01_01G009910	CN01_01	26909596	26910702	CN01_11G008430	CN01_11	49558300	49559883
Gs.56	CN01_01G009900	CN01_01	26847506	26855253	CN01_11G008440	CN01_11	49565321	49572843
Gs.56	CN01_01G009880	CN01_01	26809133	26813141	CN01_11G008450	CN01_11	49581171	49582538
Gs.56	CN01_01G009840	CN01_01	26724629	26734931	CN01_11G008480	CN01_11	49640762	49650833
Gs.56	CN01_01G009810	CN01_01	26693603	26699804	CN01_11G008500	CN01_11	49681972	49685877
Gs.56	CN01_01G009730	CN01_01	26468511	26469683	CN01_11G008570	CN01_11	49875132	49875362
Gs.56	CN01_01G009690	CN01_01	26395306	26397753	CN01_11G008580	CN01_11	49887028	49889495
Gs.56	CN01_01G009620	CN01_01	26234306	26248494	CN01_11G008650	CN01_11	50050859	50061002
Gs.56	CN01_01G009590	CN01_01	26184601	26186268	CN01_11G008660	CN01_11	50079712	50082534
Gs.56	CN01_01G009560	CN01_01	26138583	26147892	CN01_11G008670	CN01_11	50133319	50141283
Gs.56	CN01_01G009550	CN01_01	26134913	26137232	CN01_11G008680	CN01_11	50144579	50145604
Gs.56	CN01_01G009490	CN01_01	25905286	25917251	CN01_11G008730	CN01_11	50220916	50228898
Gs.56	CN01_01G009480	CN01_01	25886906	25887631	CN01_11G008740	CN01_11	50230271	50231108
Gs.56	CN01_01G009400	CN01_01	25591518	25593387	CN01_11G008790	CN01_11	50413332	50425516
Gs.56	CN01_01G009370	CN01_01	25422999	25423986	CN01_11G008820	CN01_11	50496444	50518009
Gs.56	CN01_01G009360	CN01_01	25385778	25389935	CN01_11G008830	CN01_11	50535713	50540770
Gs.56	CN01_01G009350	CN01_01	25349259	25350663	CN01_11G008840	CN01_11	50547245	50549457
Gs.56	CN01_01G009330	CN01_01	25198041	25199204	CN01_11G008860	CN01_11	50589446	50590562
Gs.56	CN01_01G009310	CN01_01	25143027	25150014	CN01_11G008870	CN01_11	50608487	50611095
Gs.56	CN01_01G009290	CN01_01	25053377	25054545	CN01_11G008880	CN01_11	50640369	50641022
Gs.56	CN01_01G009270	CN01_01	25007472	25013614	CN01_11G008890	CN01_11	50644529	50663900
Gs.56	CN01_01G009240	CN01_01	24931116	24933058	CN01_11G008910	CN01_11	50703049	50703522
Gs.56	CN01_01G009210	CN01_01	24821856	24824274	CN01_11G008930	CN01_11	50722365	50726786
Gs.56	CN01_01G009180	CN01_01	24737640	24739526	CN01_11G008940	CN01_11	50737566	50739196
Gs.56	CN01_01G009160	CN01_01	24718291	24719173	CN01_11G008950	CN01_11	50753062	50753586
Gs.56	CN01_01G009130	CN01_01	24638766	24648824	CN01_11G008970	CN01_11	50818875	50834608
Gs.56	CN01_01G009080	CN01_01	24524941	24526977	CN01_11G009020	CN01_11	51051241	51053277
Gs.56	CN01_01G009040	CN01_01	24446704	24447943	CN01_11G009050	CN01_11	51084183	51085443
Gs.56	CN01_01G009030	CN01_01	24435973	24437925	CN01_11G009070	CN01_11	51126396	51128258
Gs.56	CN01_01G009010	CN01_01	24321849	24342862	CN01_11G009090	CN01_11	51163067	51169684
Gs.56	CN01_01G008950	CN01_01	24107773	24114590	CN01_11G009100	CN01_11	51198917	51218058
Gs.56	CN01_01G008890	CN01_01	23952194	23953162	CN01_11G009140	CN01_11	51260818	51263350
Gs.57	CN01_06G001450	CN01_06	4169212	4173012	CN01_14G000730	CN01_14	1882831	1886646
Gs.57	CN01_06G001410	CN01_06	4106992	4108180	CN01_14G000720	CN01_14	1830473	1831755
Gs.57	CN01_06G001370	CN01_06	3991290	4001393	CN01_14G000710	CN01_14	1785924	1797324
Gs.57	CN01_06G001320	CN01_06	3745187	3750008	CN01_14G000600	CN01_14	1433206	1437927
Gs.57	CN01_06G001260	CN01_06	3612076	3618661	CN01_14G000560	CN01_14	1361081	1367331
Gs.57	CN01_06G001250	CN01_06	3584566	3588062	CN01_14G000550	CN01_14	1334649	1338210
Gs.57	CN01_06G001230	CN01_06	3469756	3485993	CN01_14G000540	CN01_14	1312438	1324726
Gs.57	CN01_06G001220	CN01_06	3456872	3463493	CN01_14G000530	CN01_14	1302848	1309990
Gs.57	CN01_06G001180	CN01_06	3420168	3425216	CN01_14G000520	CN01_14	1295241	1296544
Gs.57	CN01_06G001170	CN01_06	3403731	3404012	CN01_14G010070	CN01_14	46898904	46899251
Gs.57	CN01_06G001100	CN01_06	3207255	3212560	CN01_14G000500	CN01_14	1285171	1289665
Gs.57	CN01_06G001030	CN01_06	3112406	3117071	CN01_14G000430	CN01_14	1153678	1159984
Gs.57	CN01_06G000990	CN01_06	3042255	3048060	CN01_14G000410	CN01_14	1079014	1087362
Gs.57	CN01_06G000980	CN01_06	2965810	2976239	CN01_14G000780	CN01_14	2070578	2077663
Gs.57	CN01_06G000960	CN01_06	2934193	2935029	CN01_14G000790	CN01_14	2103975	2105428
Gs.57	CN01_06G000890	CN01_06	2691685	2709872	CN01_14G010460	CN01_14	48201107	48234295
Gs.57	CN01_06G000850	CN01_06	2527231	2532557	CN01_14G000830	CN01_14	2284417	2295144
Gs.57	CN01_06G000840	CN01_06	2434067	2441857	CN01_14G000840	CN01_14	2304387	2312269
Gs.57	CN01_06G000730	CN01_06	2059119	2065472	CN01_14G000910	CN01_14	2440665	2444557
Gs.57	CN01_06G000720	CN01_06	2034611	2056590	CN01_14G000920	CN01_14	2458341	2473717
Gs.57	CN01_06G000680	CN01_06	1902535	1906357	CN01_14G000940	CN01_14	2569623	2571154
Gs.57	CN01_06G000670	CN01_06	1838441	1841622	CN01_14G000960	CN01_14	2597539	2602081
Gs.57	CN01_06G000630	CN01_06	1759909	1765112	CN01_14G000970	CN01_14	2603818	2613285
Gs.58	CN01_02G019220	CN01_02	83292567	83299146	CN01_11G013230	CN01_11	60622014	60629575
Gs.58	CN01_02G019210	CN01_02	83238180	83241117	CN01_11G013220	CN01_11	60591121	60593914
Gs.58	CN01_02G019200	CN01_02	83211778	83234023	CN01_11G013210	CN01_11	60563552	60586508
Gs.58	CN01_02G019190	CN01_02	83180063	83206082	CN01_11G013200	CN01_11	60506863	60533032
Gs.58	CN01_02G019120	CN01_02	83007644	83009661	CN01_11G013170	CN01_11	60444025	60456326
Gs.58	CN01_02G019080	CN01_02	82893442	82896091	CN01_11G013160	CN01_11	60393473	60397270
Gs.58	CN01_02G019070	CN01_02	82821814	82829875	CN01_11G013150	CN01_11	60382871	60391521
Gs.58	CN01_02G019050	CN01_02	82727952	82731225	CN01_11G013140	CN01_11	60377129	60380754
Gs.58	CN01_02G019040	CN01_02	82688105	82689030	CN01_11G013130	CN01_11	60358578	60359940
Gs.58	CN01_02G019030	CN01_02	82647266	82649299	CN01_11G013120	CN01_11	60328716	60337509
Gs.58	CN01_02G019020	CN01_02	82528741	82530289	CN01_11G013110	CN01_11	60314234	60315403
Gs.58	CN01_02G018970	CN01_02	82378107	82378965	CN01_11G013100	CN01_11	60291440	60292071
Gs.58	CN01_02G018960	CN01_02	82269093	82270496	CN01_11G013090	CN01_11	60280431	60281881
Gs.58	CN01_02G018930	CN01_02	82148628	82157756	CN01_11G013070	CN01_11	60249172	60258345
Gs.58	CN01_02G018860	CN01_02	81893535	81894611	CN01_11G012980	CN01_11	60134489	60135719
Gs.58	CN01_02G018800	CN01_02	81626676	81627776	CN01_11G013020	CN01_11	60183536	60184583
Gs.58	CN01_02G018790	CN01_02	81622815	81623837	CN01_11G013000	CN01_11	60143679	60144705
Gs.58	CN01_02G018780	CN01_02	81614299	81619578	CN01_11G012970	CN01_11	60124708	60127692
Gs.58	CN01_02G018760	CN01_02	81598623	81599876	CN01_11G012950	CN01_11	60070998	60072257
Gs.58	CN01_02G018750	CN01_02	81480346	81489355	CN01_11G009620	CN01_11	52542125	52562703
Gs.59	CN01_01G004420	CN01_01	11216092	11217944	CN01_11G012520	CN01_11	59099216	59101230
Gs.59	CN01_01G004400	CN01_01	11191571	11192554	CN01_11G012510	CN01_11	59094250	59095146
Gs.59	CN01_01G004390	CN01_01	11177379	11179452	CN01_11G012500	CN01_11	59078048	59080212
Gs.59	CN01_01G004370	CN01_01	11156934	11158666	CN01_11G012480	CN01_11	59001003	59002184
Gs.59	CN01_01G004320	CN01_01	11050399	11056883	CN01_11G012460	CN01_11	58957235	58963528
Gs.59	CN01_01G004270	CN01_01	10866646	10867185	CN01_11G012440	CN01_11	58827521	58846600
Gs.59	CN01_01G004240	CN01_01	10800879	10803183	CN01_11G012420	CN01_11	58761832	58763539
Gs.59	CN01_01G004230	CN01_01	10771515	10775234	CN01_11G012400	CN01_11	58675106	58678976
Gs.59	CN01_01G004160	CN01_01	10444583	10445114	CN01_11G012260	CN01_11	58418831	58419407
Gs.59	CN01_01G004120	CN01_01	10391856	10401466	CN01_11G012300	CN01_11	58460446	58466637
Gs.59	CN01_01G004040	CN01_01	10155965	10162898	CN01_11G012330	CN01_11	58493181	58499833
Gs.59	CN01_01G003990	CN01_01	10071164	10072241	CN01_11G005530	CN01_11	38832268	38833487
Gs.59	CN01_01G003970	CN01_01	10049813	10051003	CN01_11G012370	CN01_11	58581534	58584992
Gs.59	CN01_01G003850	CN01_01	9420044	9421216	CN01_11G012870	CN01_11	59880807	59882132
Gs.59	CN01_01G003800	CN01_01	9358968	9364763	CN01_11G012850	CN01_11	59831503	59832044
Gs.60	CN01_04G003840	CN01_04	10381088	10382547	CN01_12G006610	CN01_12	35163797	35164967
Gs.60	CN01_04G003820	CN01_04	10349534	10351970	CN01_12G006620	CN01_12	35201892	35204939
Gs.60	CN01_04G003740	CN01_04	10138889	10139826	CN01_12G006660	CN01_12	35305719	35306357
Gs.60	CN01_04G003720	CN01_04	10075855	10079765	CN01_12G001080	CN01_12	18083295	18086218
Gs.61	CN01_01G019320	CN01_01	107345462	107366206	CN01_11G000030	CN01_11	77997	84978
Gs.61	CN01_01G019240	CN01_01	106713298	106713819	CN01_11G000050	CN01_11	98949	103338
Gs.61	CN01_01G019200	CN01_01	106546675	106559706	CN01_11G000230	CN01_11	935996	946856
Gs.61	CN01_01G019130	CN01_01	106315527	106348466	CN01_11G000250	CN01_11	1034020	1045853
Gs.61	CN01_01G019090	CN01_01	106248889	106259080	CN01_11G000270	CN01_11	1172831	1184826
Gs.61	CN01_01G019070	CN01_01	106182061	106188955	CN01_11G004470	CN01_11	31981882	31985398
Gs.61	CN01_01G019030	CN01_01	106078818	106086055	CN01_11G012720	CN01_11	59571368	59571940
Gs.61	CN01_01G018990	CN01_01	105863687	105888098	CN01_11G000310	CN01_11	1312145	1314153
Gs.61	CN01_01G018930	CN01_01	105205741	105207897	CN01_11G000350	CN01_11	1402955	1415580
Gs.61	CN01_01G018890	CN01_01	105100475	105105358	CN01_11G000360	CN01_11	1423717	1429294
Gs.61	CN01_01G018810	CN01_01	104771089	104784125	CN01_11G000400	CN01_11	1571246	1579145
Gs.61	CN01_01G018770	CN01_01	104599518	104600765	CN01_11G000520	CN01_11	1829807	1831072
Gs.61	CN01_01G018640	CN01_01	103971198	103972262	CN01_11G000480	CN01_11	1736384	1737073
Gs.61	CN01_01G018570	CN01_01	103782275	103783601	CN01_11G000460	CN01_11	1684955	1685942
Gs.61	CN01_01G018550	CN01_01	103719155	103737848	CN01_11G000450	CN01_11	1659611	1673188
Gs.61	CN01_01G018470	CN01_01	103361884	103397957	CN01_11G000430	CN01_11	1631269	1648261
Gs.61	CN01_01G018460	CN01_01	103335270	103335803	CN01_11G000420	CN01_11	1613039	1621522
Gs.61	CN01_01G018410	CN01_01	103050557	103053342	CN01_11G000640	CN01_11	2260780	2262329
Gs.61	CN01_01G018340	CN01_01	102623411	102628747	CN01_11G000660	CN01_11	2381960	2397056
Gs.61	CN01_01G018330	CN01_01	102606680	102608423	CN01_11G000680	CN01_11	2410001	2410681
Gs.61	CN01_01G018290	CN01_01	101892265	101908952	CN01_11G007980	CN01_11	48691853	48699841
Gs.61	CN01_01G018260	CN01_01	101678664	101684724	CN01_11G000630	CN01_11	2204546	2210088
Gs.61	CN01_01G018110	CN01_01	99819195	99823754	CN01_11G000590	CN01_11	2047220	2052441
Gs.61	CN01_01G018090	CN01_01	99643336	99647436	CN01_11G000580	CN01_11	2024979	2029310
Gs.61	CN01_01G018010	CN01_01	99207446	99214018	CN01_11G000570	CN01_11	1978662	1984954
Gs.61	CN01_01G017980	CN01_01	99172817	99174070	CN01_11G012210	CN01_11	58304605	58309991
Gs.61	CN01_01G017970	CN01_01	99156510	99160612	CN01_11G000560	CN01_11	1972036	1976278
Gs.61	CN01_01G017940	CN01_01	98937128	98948218	CN01_11G000720	CN01_11	2473062	2486250
Gs.61	CN01_01G017760	CN01_01	97469421	97473943	CN01_11G005090	CN01_11	36350090	36350861
Gs.61	CN01_01G017720	CN01_01	97299021	97310814	CN01_11G003880	CN01_11	21750445	21755549
Gs.61	CN01_01G017710	CN01_01	97181445	97213092	CN01_11G009610	CN01_11	52537097	52541086
Gs.61	CN01_01G017700	CN01_01	97170036	97173561	CN01_11G003470	CN01_11	16391938	16396092
Gs.61	CN01_01G017670	CN01_01	96737856	96798236	CN01_11G000760	CN01_11	2630951	2671519
Gs.61	CN01_01G017620	CN01_01	96558479	96559653	CN01_11G000740	CN01_11	2585854	2587398
Gs.61	CN01_01G017550	CN01_01	96079749	96089401	CN01_11G000710	CN01_11	2433745	2440766
Gs.63	CN01_07G013210	CN01_07	47113715	47115162	CN01_10G010650	CN01_10	57174175	57175128
Gs.63	CN01_07G012090	CN01_07	40378848	40424362	CN01_10G008250	CN01_10	28332878	28370728
Gs.63	CN01_07G012050	CN01_07	40224749	40231009	CN01_10G008050	CN01_10	25827141	25833105
Gs.63	CN01_07G011930	CN01_07	39893831	39895163	CN01_10G008220	CN01_10	27716365	27717906
Gs.63	CN01_07G011840	CN01_07	39467036	39549910	CN01_10G008810	CN01_10	36400626	36410076
Gs.63	CN01_07G011800	CN01_07	39107313	39109430	CN01_10G008820	CN01_10	36683378	36687157
Gs.63	CN01_07G011760	CN01_07	39022479	39029404	CN01_10G008680	CN01_10	34437574	34445267
Gs.63	CN01_07G011720	CN01_07	38868432	38879440	CN01_10G008540	CN01_10	32944897	32953433
Gs.63	CN01_07G011710	CN01_07	38695382	38706181	CN01_10G008650	CN01_10	33825744	33836229
Gs.63	CN01_07G011700	CN01_07	38685297	38686399	CN01_10G008630	CN01_10	33665958	33667050
Gs.63	CN01_07G011540	CN01_07	37987171	38008688	CN01_10G008070	CN01_10	26051402	26062011
Gs.63	CN01_07G011420	CN01_07	37441676	37452474	CN01_10G008520	CN01_10	32760877	32777458
Gs.63	CN01_07G011350	CN01_07	37132959	37163433	CN01_10G008600	CN01_10	33257779	33296547
Gs.63	CN01_07G011340	CN01_07	37051207	37053641	CN01_10G008610	CN01_10	33391818	33393802
Gs.63	CN01_07G011320	CN01_07	36927486	36930276	CN01_10G008440	CN01_10	30471308	30474018
Gs.63	CN01_07G011310	CN01_07	36909445	36910342	CN01_10G008430	CN01_10	30363596	30364460
Gs.63	CN01_07G011300	CN01_07	36860193	36870986	CN01_10G008410	CN01_10	30101336	30130533
Gs.63	CN01_07G011290	CN01_07	36790029	36796474	CN01_10G008380	CN01_10	29687423	29713280
Gs.63	CN01_07G011210	CN01_07	36342035	36343089	CN01_10G008310	CN01_10	29094353	29094980
Gs.63	CN01_07G011190	CN01_07	36290417	36294460	CN01_10G008300	CN01_10	28813365	28815846
Gs.63	CN01_07G011150	CN01_07	36113624	36116102	CN01_10G008760	CN01_10	36002499	36005350
Gs.63	CN01_07G011120	CN01_07	36022977	36028335	CN01_10G008740	CN01_10	35699105	35705137
Gs.63	CN01_07G011100	CN01_07	35936444	35950085	CN01_10G008730	CN01_10	35641875	35652817
Gs.63	CN01_07G011090	CN01_07	35921269	35934259	CN01_10G008720	CN01_10	35605822	35606781
Gs.63	CN01_07G011030	CN01_07	35644753	35649243	CN01_10G002680	CN01_10	6140961	6144042
Gs.63	CN01_07G011000	CN01_07	35571601	35586492	CN01_10G008140	CN01_10	26647616	26649779
Gs.63	CN01_07G010950	CN01_07	35336898	35338473	CN01_10G008080	CN01_10	26165545	26167722
Gs.63	CN01_07G010930	CN01_07	35235960	35243541	CN01_10G008090	CN01_10	26210582	26227961
Gs.63	CN01_07G010910	CN01_07	35171701	35197381	CN01_10G008950	CN01_10	39569581	39578162
Gs.63	CN01_07G010890	CN01_07	35125429	35131846	CN01_10G008190	CN01_10	27179310	27189558
Gs.63	CN01_07G010880	CN01_07	35121270	35124936	CN01_10G008200	CN01_10	27190227	27199925
Gs.63	CN01_07G010860	CN01_07	35036783	35041783	CN01_10G010200	CN01_10	54426956	54464736
Gs.63	CN01_07G010830	CN01_07	34839838	34852965	CN01_10G008020	CN01_10	24748410	24761603
Gs.63	CN01_07G010810	CN01_07	34744426	34747378	CN01_10G007950	CN01_10	23860987	23864241
Gs.63	CN01_07G010800	CN01_07	34680291	34699298	CN01_10G007940	CN01_10	23830742	23843261
Gs.63	CN01_07G010330	CN01_07	31998833	31999177	CN01_10G007870	CN01_10	23573827	23574123
Gs.63	CN01_07G010320	CN01_07	31975360	31985883	CN01_10G007860	CN01_10	23553561	23563492
Gs.63	CN01_07G010290	CN01_07	31919230	31925330	CN01_10G007840	CN01_10	23179087	23187777
Gs.63	CN01_07G010130	CN01_07	31217710	31218579	CN01_10G007880	CN01_10	23641726	23642616
Gs.63	CN01_07G010120	CN01_07	31160028	31178560	CN01_10G007900	CN01_10	23702192	23742319
Gs.63	CN01_07G010100	CN01_07	31123104	31124762	CN01_10G007720	CN01_10	22414726	22419848
Gs.63	CN01_07G010080	CN01_07	31039993	31040760	CN01_10G007710	CN01_10	22360250	22365387
Gs.63	CN01_07G010070	CN01_07	30959570	30964448	CN01_10G007700	CN01_10	22279342	22287544
Gs.63	CN01_07G010060	CN01_07	30919386	30919940	CN01_10G007670	CN01_10	22062026	22062571
Gs.63	CN01_07G010020	CN01_07	30854243	30856853	CN01_10G007630	CN01_10	21845074	21846781
Gs.63	CN01_07G010010	CN01_07	30833467	30834498	CN01_10G007620	CN01_10	21798446	21800391
Gs.63	CN01_07G009990	CN01_07	30784569	30787725	CN01_10G007600	CN01_10	21700479	21706026
Gs.63	CN01_07G009950	CN01_07	30660413	30661855	CN01_10G007570	CN01_10	21635007	21636452
Gs.63	CN01_07G009890	CN01_07	30251464	30258897	CN01_10G007560	CN01_10	21532428	21539281
Gs.63	CN01_07G009780	CN01_07	29938675	29939834	CN01_10G007430	CN01_10	21030621	21031403
Gs.63	CN01_07G009700	CN01_07	29237925	29241026	CN01_10G007340	CN01_10	20322206	20325555
Gs.63	CN01_07G009680	CN01_07	29213387	29215137	CN01_10G007330	CN01_10	20271735	20272538
Gs.63	CN01_07G009580	CN01_07	28805692	28809261	CN01_10G007310	CN01_10	20157308	20160860
Gs.63	CN01_07G009570	CN01_07	28799998	28802722	CN01_10G007300	CN01_10	20085766	20089176
Gs.63	CN01_07G009520	CN01_07	28701579	28714777	CN01_10G007260	CN01_10	19758707	19764070
Gs.63	CN01_07G009310	CN01_07	27763490	27766360	CN01_10G007250	CN01_10	19735191	19737688
Gs.63	CN01_07G009290	CN01_07	27732062	27739593	CN01_10G007230	CN01_10	19671956	19680202
Gs.63	CN01_07G009190	CN01_07	27041940	27052897	CN01_10G007130	CN01_10	19202717	19218853
Gs.63	CN01_07G009170	CN01_07	26960939	26964295	CN01_10G007090	CN01_10	19129487	19131763
Gs.63	CN01_07G009130	CN01_07	26851319	26856932	CN01_10G007030	CN01_10	19012033	19017482
Gs.63	CN01_07G009090	CN01_07	26774759	26775780	CN01_10G007020	CN01_10	18942421	18943481
Gs.63	CN01_07G009050	CN01_07	26663199	26671982	CN01_10G007010	CN01_10	18906205	18927942
Gs.63	CN01_07G009040	CN01_07	26647058	26648231	CN01_10G007000	CN01_10	18882664	18889745
Gs.63	CN01_07G009020	CN01_07	26628945	26629812	CN01_10G006980	CN01_10	18874026	18875048
Gs.63	CN01_07G008960	CN01_07	26535826	26550782	CN01_10G006970	CN01_10	18846844	18852721
Gs.63	CN01_07G008930	CN01_07	26422737	26423262	CN01_10G006930	CN01_10	18744927	18745471
Gs.63	CN01_07G008900	CN01_07	26365833	26366763	CN01_10G006920	CN01_10	18723866	18725064
Gs.63	CN01_07G008890	CN01_07	26269054	26308515	CN01_10G006910	CN01_10	18666700	18676395
Gs.63	CN01_07G008850	CN01_07	26167727	26191884	CN01_10G006890	CN01_10	18619217	18630768
Gs.63	CN01_07G008830	CN01_07	26082183	26116882	CN01_10G006860	CN01_10	18420306	18471329
Gs.63	CN01_07G008820	CN01_07	26031069	26033719	CN01_10G006830	CN01_10	18341015	18343938
Gs.63	CN01_07G008790	CN01_07	25890647	25891769	CN01_10G006550	CN01_10	17417430	17424968
Gs.63	CN01_07G008770	CN01_07	25863644	25879777	CN01_10G006790	CN01_10	18260177	18273188
Gs.63	CN01_07G008730	CN01_07	25791706	25802864	CN01_10G006770	CN01_10	17998050	18012630
Gs.63	CN01_07G008720	CN01_07	25769149	25782568	CN01_10G006760	CN01_10	17979390	17994575
Gs.63	CN01_07G008700	CN01_07	25644391	25646294	CN01_10G006750	CN01_10	17970578	17973392
Gs.63	CN01_07G008690	CN01_07	25577268	25579699	CN01_10G006730	CN01_10	17929578	17932047
Gs.63	CN01_07G008620	CN01_07	25372153	25403065	CN01_10G006680	CN01_10	17770797	17783582
Gs.63	CN01_07G008600	CN01_07	25289278	25313002	CN01_10G006650	CN01_10	17712396	17720889
Gs.63	CN01_07G008580	CN01_07	25241357	25246631	CN01_10G006610	CN01_10	17555712	17565565
Gs.63	CN01_07G008570	CN01_07	25178935	25182492	CN01_10G006590	CN01_10	17524612	17526484
Gs.63	CN01_07G008550	CN01_07	25147010	25151215	CN01_10G006580	CN01_10	17474657	17477338
Gs.63	CN01_07G008540	CN01_07	25146102	25146392	CN01_10G006570	CN01_10	17472905	17473383
Gs.63	CN01_07G008530	CN01_07	25139745	25140119	CN01_10G006560	CN01_10	17449456	17450454
Gs.63	CN01_07G008510	CN01_07	25112832	25118872	CN01_10G006540	CN01_10	17409108	17413761
Gs.63	CN01_07G008500	CN01_07	25072603	25075492	CN01_10G006530	CN01_10	17384969	17388730
Gs.63	CN01_07G008470	CN01_07	24859076	24859534	CN01_10G006510	CN01_10	17353730	17354779
Gs.63	CN01_07G008450	CN01_07	24781319	24805017	CN01_10G006470	CN01_10	17284600	17302277
Gs.63	CN01_07G008430	CN01_07	24742085	24746415	CN01_10G006230	CN01_10	16380508	16401946
Gs.63	CN01_07G008420	CN01_07	24729868	24731121	CN01_10G006240	CN01_10	16424188	16425493
Gs.63	CN01_07G008360	CN01_07	24533114	24534222	CN01_10G006290	CN01_10	16626118	16631699
Gs.63	CN01_07G008320	CN01_07	24345860	24347765	CN01_10G006330	CN01_10	16869699	16871851
Gs.63	CN01_07G008300	CN01_07	24246127	24247131	CN01_10G006350	CN01_10	16961754	16961954
Gs.63	CN01_07G008290	CN01_07	24213400	24215291	CN01_10G006360	CN01_10	17025042	17025329
Gs.63	CN01_07G008240	CN01_07	23885005	23885952	CN01_10G006200	CN01_10	16140689	16141651
Gs.63	CN01_07G008190	CN01_07	23680121	23682052	CN01_10G006030	CN01_10	15248179	15250073
Gs.63	CN01_07G008170	CN01_07	23632745	23633533	CN01_10G006020	CN01_10	15235932	15236962
Gs.63	CN01_07G008130	CN01_07	23472805	23478056	CN01_10G005980	CN01_10	15171593	15177211
Gs.63	CN01_07G008100	CN01_07	23315997	23318057	CN01_10G005960	CN01_10	15091654	15093245
Gs.63	CN01_07G008090	CN01_07	23294128	23294674	CN01_10G005970	CN01_10	15112742	15113230
Gs.63	CN01_07G008070	CN01_07	23220169	23220946	CN01_10G005840	CN01_10	14795753	14797098
Gs.63	CN01_07G008060	CN01_07	23199344	23200548	CN01_10G005850	CN01_10	14844845	14845723
Gs.63	CN01_07G008000	CN01_07	23024245	23024682	CN01_10G009840	CN01_10	51451628	51452020
Gs.63	CN01_07G007970	CN01_07	22856365	22856736	CN01_10G005870	CN01_10	14919161	14919550
Gs.63	CN01_07G007910	CN01_07	22626764	22627524	CN01_10G005920	CN01_10	14999252	15001649
Gs.63	CN01_07G007850	CN01_07	22424115	22424990	CN01_10G006170	CN01_10	15908269	15909264
Gs.63	CN01_07G007740	CN01_07	21888750	21891876	CN01_10G006090	CN01_10	15451274	15456279
Gs.63	CN01_07G007730	CN01_07	21809801	21812321	CN01_10G006080	CN01_10	15438099	15440692
Gs.63	CN01_07G007640	CN01_07	21462467	21462709	CN01_10G005810	CN01_10	14728605	14729447
Gs.63	CN01_07G007610	CN01_07	21344997	21346342	CN01_10G005790	CN01_10	14631046	14632362
Gs.63	CN01_07G007600	CN01_07	21314147	21321583	CN01_10G005780	CN01_10	14609692	14619756
Gs.63	CN01_07G007510	CN01_07	21078455	21080761	CN01_10G005740	CN01_10	14494904	14497673
Gs.63	CN01_07G007500	CN01_07	21056400	21057441	CN01_10G005730	CN01_10	14463449	14464381
Gs.63	CN01_07G007490	CN01_07	21026055	21026993	CN01_10G005720	CN01_10	14443237	14444220
Gs.63	CN01_07G007480	CN01_07	21006894	21022255	CN01_10G005710	CN01_10	14418186	14421037
Gs.63	CN01_07G007450	CN01_07	20934265	20947867	CN01_10G005680	CN01_10	14284512	14298041
Gs.63	CN01_07G007440	CN01_07	20920047	20924127	CN01_10G005670	CN01_10	14274541	14278100
Gs.63	CN01_07G007280	CN01_07	20389146	20391251	CN01_10G005480	CN01_10	13644546	13645738
Gs.63	CN01_07G007190	CN01_07	20064967	20068313	CN01_10G005470	CN01_10	13434744	13437906
Gs.63	CN01_07G007180	CN01_07	20000035	20000673	CN01_10G005440	CN01_10	13311805	13312437
Gs.63	CN01_07G007160	CN01_07	19902780	19918637	CN01_10G005430	CN01_10	13216105	13223568
Gs.63	CN01_07G007150	CN01_07	19869099	19871195	CN01_10G005220	CN01_10	12740720	12742865
Gs.63	CN01_07G007130	CN01_07	19812611	19815994	CN01_10G005240	CN01_10	12843054	12846288
Gs.63	CN01_07G007100	CN01_07	19734652	19748741	CN01_10G005250	CN01_10	12854978	12868966
Gs.63	CN01_07G007080	CN01_07	19669460	19673089	CN01_10G005260	CN01_10	12880566	12883872
Gs.63	CN01_07G007060	CN01_07	19505066	19515753	CN01_10G005300	CN01_10	12962567	12972185
Gs.63	CN01_07G007040	CN01_07	19405386	19414285	CN01_10G005320	CN01_10	13012846	13021576
Gs.63	CN01_07G007030	CN01_07	19383066	19387258	CN01_10G005370	CN01_10	13065270	13066967
Gs.63	CN01_07G007010	CN01_07	19312213	19313289	CN01_10G005410	CN01_10	13202103	13204218
Gs.63	CN01_07G006990	CN01_07	19282163	19283806	CN01_10G005400	CN01_10	13169161	13170813
Gs.63	CN01_07G006980	CN01_07	19206057	19216407	CN01_10G005380	CN01_10	13073917	13090544
Gs.63	CN01_07G006910	CN01_07	18963640	18964735	CN01_10G005150	CN01_10	12438495	12440672
Gs.63	CN01_07G006830	CN01_07	18744077	18746749	CN01_10G005110	CN01_10	12279453	12286029
Gs.63	CN01_07G006800	CN01_07	18630421	18635493	CN01_10G005100	CN01_10	12141209	12145156
Gs.63	CN01_07G006780	CN01_07	18592586	18593420	CN01_10G004910	CN01_10	11645133	11645793
Gs.63	CN01_07G006770	CN01_07	18579740	18590839	CN01_10G004920	CN01_10	11648193	11656877
Gs.63	CN01_07G006760	CN01_07	18563619	18575988	CN01_10G004940	CN01_10	11677612	11681036
Gs.63	CN01_07G006750	CN01_07	18499250	18513336	CN01_10G004970	CN01_10	11808058	11814921
Gs.63	CN01_07G006730	CN01_07	18480186	18481101	CN01_10G004980	CN01_10	11817452	11818371
Gs.63	CN01_07G006720	CN01_07	18464297	18464677	CN01_10G004990	CN01_10	11868655	11869132
Gs.63	CN01_07G006670	CN01_07	18349602	18357434	CN01_10G005010	CN01_10	11899769	11912567
Gs.63	CN01_07G006640	CN01_07	18309638	18313409	CN01_10G005020	CN01_10	11914590	11917941
Gs.63	CN01_07G006630	CN01_07	18282623	18290589	CN01_10G005030	CN01_10	11918215	11942647
Gs.63	CN01_07G006620	CN01_07	18250535	18261681	CN01_10G004870	CN01_10	11557948	11570019
Gs.63	CN01_07G006600	CN01_07	18216348	18217832	CN01_10G004880	CN01_10	11585717	11587523
Gs.63	CN01_07G006580	CN01_07	18179273	18180326	CN01_10G004890	CN01_10	11612786	11613839
Gs.63	CN01_07G006560	CN01_07	18123899	18134017	CN01_10G004900	CN01_10	11618230	11629688
Gs.63	CN01_07G006530	CN01_07	17881473	17884759	CN01_10G010300	CN01_10	54923676	54926903
Gs.63	CN01_07G006500	CN01_07	17831700	17843468	CN01_10G004840	CN01_10	11487793	11516074
Gs.63	CN01_07G006470	CN01_07	17742103	17744255	CN01_10G004830	CN01_10	11433798	11444315
Gs.63	CN01_07G006410	CN01_07	17534533	17535804	CN01_10G004710	CN01_10	11125766	11126888
Gs.63	CN01_07G006360	CN01_07	17425899	17426612	CN01_10G004410	CN01_10	10232899	10233606
Gs.63	CN01_07G006340	CN01_07	17335825	17336223	CN01_10G004430	CN01_10	10303594	10304112
Gs.63	CN01_07G006220	CN01_07	16935346	16958033	CN01_10G004520	CN01_10	10488068	10509005
Gs.63	CN01_07G006210	CN01_07	16872027	16889671	CN01_10G004540	CN01_10	10553148	10569609
Gs.63	CN01_07G006170	CN01_07	16742796	16744960	CN01_10G004550	CN01_10	10594147	10596594
Gs.63	CN01_07G006140	CN01_07	16617745	16618954	CN01_10G004560	CN01_10	10635805	10637624
Gs.63	CN01_07G006130	CN01_07	16541161	16553417	CN01_10G004420	CN01_10	10252208	10263636
Gs.63	CN01_07G006120	CN01_07	16421207	16422853	CN01_10G004320	CN01_10	10061527	10063007
Gs.63	CN01_07G006110	CN01_07	16367320	16368108	CN01_10G004300	CN01_10	10037316	10039553
Gs.63	CN01_07G006060	CN01_07	16218695	16220375	CN01_10G004230	CN01_10	9903264	9906096
Gs.63	CN01_07G006050	CN01_07	16200603	16202836	CN01_10G004220	CN01_10	9878451	9880407
Gs.63	CN01_07G006030	CN01_07	16154611	16160508	CN01_10G004210	CN01_10	9849527	9855476
Gs.63	CN01_07G006010	CN01_07	16069701	16071934	CN01_10G004180	CN01_10	9802690	9808488
Gs.63	CN01_07G005990	CN01_07	16001737	16003489	CN01_10G004170	CN01_10	9730627	9732713
Gs.63	CN01_07G005920	CN01_07	15804786	15811553	CN01_10G004160	CN01_10	9599782	9606039
Gs.63	CN01_07G005900	CN01_07	15679779	15680485	CN01_10G004080	CN01_10	9211624	9212025
Gs.63	CN01_07G005860	CN01_07	15564513	15586900	CN01_10G004110	CN01_10	9394940	9416664
Gs.63	CN01_07G005840	CN01_07	15506169	15511222	CN01_10G004100	CN01_10	9328199	9336972
Gs.63	CN01_07G005830	CN01_07	15466094	15480617	CN01_10G004020	CN01_10	9029669	9032056
Gs.63	CN01_07G005800	CN01_07	15365946	15373288	CN01_10G003990	CN01_10	8978450	8979112
Gs.63	CN01_07G005660	CN01_07	15024636	15027104	CN01_10G003850	CN01_10	8426607	8427664
Gs.63	CN01_07G005650	CN01_07	14964967	14966019	CN01_10G003900	CN01_10	8584159	8585211
Gs.63	CN01_07G005550	CN01_07	14608113	14615822	CN01_10G003810	CN01_10	8347406	8355393
Gs.63	CN01_07G005540	CN01_07	14599697	14601186	CN01_10G003800	CN01_10	8293220	8294434
Gs.63	CN01_07G005410	CN01_07	14308040	14313424	CN01_10G003700	CN01_10	8096227	8100678
Gs.63	CN01_07G005380	CN01_07	14229690	14258873	CN01_10G003770	CN01_10	8205283	8230702
Gs.63	CN01_07G005290	CN01_07	13933003	13933963	CN01_10G003690	CN01_10	8066574	8067098
Gs.63	CN01_07G005250	CN01_07	13778387	13780163	CN01_10G003680	CN01_10	8055735	8059854
Gs.63	CN01_07G005110	CN01_07	13454230	13456314	CN01_10G003610	CN01_10	7973328	7975212
Gs.63	CN01_07G005060	CN01_07	13230653	13252728	CN01_10G003570	CN01_10	7886733	7922987
Gs.63	CN01_07G005050	CN01_07	13216461	13227292	CN01_10G003560	CN01_10	7868628	7878266
Gs.63	CN01_07G005020	CN01_07	13198926	13203269	CN01_10G003550	CN01_10	7843041	7847639
Gs.63	CN01_07G004850	CN01_07	12724280	12724696	CN01_10G003370	CN01_10	7451559	7456287
Gs.63	CN01_07G004820	CN01_07	12469240	12484482	CN01_10G003210	CN01_10	7154070	7155781
Gs.63	CN01_07G004780	CN01_07	12408434	12412840	CN01_10G003190	CN01_10	7107041	7111293
Gs.63	CN01_07G004740	CN01_07	12279318	12288692	CN01_10G003340	CN01_10	7366323	7381063
Gs.63	CN01_07G004730	CN01_07	12275998	12276582	CN01_10G003330	CN01_10	7363434	7364136
Gs.63	CN01_07G004720	CN01_07	12254648	12256476	CN01_10G003320	CN01_10	7345375	7346598
Gs.63	CN01_07G004710	CN01_07	12247717	12252656	CN01_10G003300	CN01_10	7333660	7338457
Gs.63	CN01_07G004700	CN01_07	12234518	12237524	CN01_10G002970	CN01_10	6644996	6653723
Gs.63	CN01_07G004650	CN01_07	12155728	12163338	CN01_10G003270	CN01_10	7268653	7277404
Gs.63	CN01_07G004600	CN01_07	12068862	12069730	CN01_10G003240	CN01_10	7222922	7223614
Gs.63	CN01_07G004580	CN01_07	12022713	12031773	CN01_10G008510	CN01_10	32754684	32754944
Gs.63	CN01_07G004490	CN01_07	11632848	11633387	CN01_10G003130	CN01_10	7022744	7023311
Gs.63	CN01_07G004480	CN01_07	11606136	11618473	CN01_10G003120	CN01_10	6996763	7003343
Gs.63	CN01_07G004460	CN01_07	11572854	11574162	CN01_10G003110	CN01_10	6988018	6989345
Gs.63	CN01_07G004440	CN01_07	11535096	11540933	CN01_10G003100	CN01_10	6963375	6967581
Gs.63	CN01_07G004420	CN01_07	11487103	11488690	CN01_10G003090	CN01_10	6930761	6932679
Gs.63	CN01_07G004390	CN01_07	11328096	11361436	CN01_10G003070	CN01_10	6860304	6880830
Gs.63	CN01_07G004310	CN01_07	11096377	11102079	CN01_10G002960	CN01_10	6633400	6641108
Gs.63	CN01_07G004250	CN01_07	11011596	11030860	CN01_10G003000	CN01_10	6683618	6699182
Gs.63	CN01_07G004220	CN01_07	10880961	10889787	CN01_10G002930	CN01_10	6544978	6547676
Gs.63	CN01_07G004120	CN01_07	10673571	10678730	CN01_10G002860	CN01_10	6454642	6462085
Gs.63	CN01_07G004110	CN01_07	10630601	10633839	CN01_10G002840	CN01_10	6442224	6445567
Gs.63	CN01_07G004090	CN01_07	10567826	10571278	CN01_10G002810	CN01_10	6418721	6421637
Gs.63	CN01_07G004040	CN01_07	10345016	10367925	CN01_10G002580	CN01_10	5850606	5854527
Gs.63	CN01_07G003990	CN01_07	10213356	10214249	CN01_10G002760	CN01_10	6334219	6335873
Gs.63	CN01_07G003980	CN01_07	10133616	10140810	CN01_10G002730	CN01_10	6296601	6301587
Gs.63	CN01_07G003950	CN01_07	10067435	10083105	CN01_10G002670	CN01_10	6122943	6135137
Gs.63	CN01_07G003880	CN01_07	9931531	9932876	CN01_10G002590	CN01_10	5856674	5857765
Gs.63	CN01_07G003870	CN01_07	9905550	9906393	CN01_10G002600	CN01_10	5863315	5864084
Gs.63	CN01_07G003820	CN01_07	9698565	9703648	CN01_10G002620	CN01_10	5959947	5962558
Gs.63	CN01_07G003810	CN01_07	9671059	9672857	CN01_10G002640	CN01_10	5997258	5999411
Gs.63	CN01_07G003800	CN01_07	9663786	9665954	CN01_10G002650	CN01_10	6003168	6007808
Gs.63	CN01_07G003750	CN01_07	9542292	9561492	CN01_10G002490	CN01_10	5731333	5738922
Gs.63	CN01_07G003730	CN01_07	9521094	9521507	CN01_10G002500	CN01_10	5748419	5748841
Gs.63	CN01_07G003710	CN01_07	9456379	9461924	CN01_10G002520	CN01_10	5761069	5763858
Gs.63	CN01_07G003700	CN01_07	9411435	9436333	CN01_10G002450	CN01_10	5700139	5703145
Gs.63	CN01_07G003620	CN01_07	9234251	9234839	CN01_10G002340	CN01_10	5536062	5536685
Gs.63	CN01_07G003610	CN01_07	9208339	9215264	CN01_10G002410	CN01_10	5629827	5630882
Gs.63	CN01_07G003550	CN01_07	9110899	9112784	CN01_10G002440	CN01_10	5688577	5690232
Gs.63	CN01_07G003500	CN01_07	9037060	9043738	CN01_10G002190	CN01_10	4942903	4948382
Gs.63	CN01_07G003460	CN01_07	8980411	8984200	CN01_10G002180	CN01_10	4919829	4923795
Gs.63	CN01_07G003450	CN01_07	8965994	8977465	CN01_10G002160	CN01_10	4890611	4909783
Gs.63	CN01_07G003440	CN01_07	8957659	8962589	CN01_10G002140	CN01_10	4865029	4868830
Gs.63	CN01_07G003420	CN01_07	8915207	8916361	CN01_10G002130	CN01_10	4860330	4861972
Gs.63	CN01_07G003390	CN01_07	8861096	8866149	CN01_10G002110	CN01_10	4781831	4786915
Gs.63	CN01_07G003370	CN01_07	8847816	8855820	CN01_10G002100	CN01_10	4772630	4779995
Gs.63	CN01_07G003340	CN01_07	8806935	8807396	CN01_10G002250	CN01_10	5262482	5265430
Gs.63	CN01_07G003320	CN01_07	8767779	8781131	CN01_10G002240	CN01_10	5228611	5241578
Gs.63	CN01_07G003280	CN01_07	8603011	8619872	CN01_10G002220	CN01_10	5110633	5151886
Gs.63	CN01_07G003260	CN01_07	8501888	8503858	CN01_10G002260	CN01_10	5280964	5283822
Gs.63	CN01_07G003240	CN01_07	8417795	8424574	CN01_10G002280	CN01_10	5381133	5389890
Gs.63	CN01_07G003220	CN01_07	8393211	8395991	CN01_10G004930	CN01_10	11663128	11667711
Gs.63	CN01_07G003200	CN01_07	8352907	8355290	CN01_10G002710	CN01_10	6192678	6194120
Gs.63	CN01_07G003120	CN01_07	8083329	8084717	CN01_10G001930	CN01_10	4429111	4429779
Gs.63	CN01_07G003070	CN01_07	7964700	7972161	CN01_10G001940	CN01_10	4437385	4439907
Gs.63	CN01_07G003060	CN01_07	7940071	7941652	CN01_10G001960	CN01_10	4486262	4488428
Gs.63	CN01_07G003050	CN01_07	7916169	7917458	CN01_10G001970	CN01_10	4497797	4503954
Gs.63	CN01_07G003020	CN01_07	7691340	7693827	CN01_10G001990	CN01_10	4528436	4530532
Gs.63	CN01_07G002980	CN01_07	7550931	7552092	CN01_10G002020	CN01_10	4643691	4647564
Gs.63	CN01_07G002970	CN01_07	7520179	7547259	CN01_10G002040	CN01_10	4653328	4666343
Gs.63	CN01_07G002900	CN01_07	7421442	7424493	CN01_10G002070	CN01_10	4713552	4718658
Gs.63	CN01_07G002750	CN01_07	7136910	7138652	CN01_10G001900	CN01_10	4374242	4375964
Gs.63	CN01_07G002740	CN01_07	7095783	7102611	CN01_10G001890	CN01_10	4352772	4360686
Gs.63	CN01_07G002730	CN01_07	7030802	7033491	CN01_10G001880	CN01_10	4341743	4342396
Gs.63	CN01_07G002710	CN01_07	7011746	7014800	CN01_10G001870	CN01_10	4325905	4327557
Gs.63	CN01_07G002680	CN01_07	6982577	6983849	CN01_10G001850	CN01_10	4292642	4293514
Gs.63	CN01_07G002640	CN01_07	6839827	6843219	CN01_10G001830	CN01_10	4263738	4264919
Gs.63	CN01_07G002600	CN01_07	6750793	6755235	CN01_10G001750	CN01_10	4172434	4176962
Gs.63	CN01_07G002550	CN01_07	6666142	6685909	CN01_10G001730	CN01_10	4077805	4095345
Gs.63	CN01_07G002500	CN01_07	6527624	6528818	CN01_10G001710	CN01_10	4003606	4004844
Gs.63	CN01_07G002410	CN01_07	6291064	6301090	CN01_10G001670	CN01_10	3850175	3853216
Gs.63	CN01_07G002350	CN01_07	6191985	6195002	CN01_10G001660	CN01_10	3841007	3843352
Gs.63	CN01_07G002320	CN01_07	6135196	6136617	CN01_10G001640	CN01_10	3805678	3807876
Gs.63	CN01_07G002300	CN01_07	6103582	6113412	CN01_10G001630	CN01_10	3780484	3792645
Gs.63	CN01_07G002280	CN01_07	6068065	6077222	CN01_10G001620	CN01_10	3763919	3779223
Gs.63	CN01_07G002260	CN01_07	6053506	6054178	CN01_10G001600	CN01_10	3741850	3742372
Gs.63	CN01_07G002230	CN01_07	5998754	6018723	CN01_10G001590	CN01_10	3719409	3720991
Gs.63	CN01_07G002120	CN01_07	5600102	5601982	CN01_10G001530	CN01_10	3614856	3616757
Gs.63	CN01_07G002110	CN01_07	5513919	5514950	CN01_10G001520	CN01_10	3592507	3593505
Gs.63	CN01_07G002090	CN01_07	5423467	5425784	CN01_10G001510	CN01_10	3579726	3580253
Gs.63	CN01_07G002080	CN01_07	5415979	5419443	CN01_10G001490	CN01_10	3571037	3574393
Gs.63	CN01_07G002050	CN01_07	5386955	5402680	CN01_10G001470	CN01_10	3501397	3504122
Gs.63	CN01_07G002030	CN01_07	5347291	5347704	CN01_10G001460	CN01_10	3445195	3446088
Gs.63	CN01_07G002020	CN01_07	5334070	5335469	CN01_10G001440	CN01_10	3417186	3420821
Gs.63	CN01_07G001930	CN01_07	5069258	5073467	CN01_10G001410	CN01_10	3402750	3408757
Gs.63	CN01_07G001880	CN01_07	4944751	4945146	CN01_10G006310	CN01_10	16718232	16718789
Gs.63	CN01_07G001870	CN01_07	4935361	4941196	CN01_10G001350	CN01_10	3311123	3317235
Gs.63	CN01_07G001860	CN01_07	4929062	4930736	CN01_10G001330	CN01_10	3243958	3250205
Gs.63	CN01_07G001830	CN01_07	4894910	4895460	CN01_10G001310	CN01_10	3238844	3239358
Gs.63	CN01_07G001820	CN01_07	4816532	4820886	CN01_10G001280	CN01_10	3219902	3225164
Gs.63	CN01_07G001790	CN01_07	4790350	4790661	CN01_10G001230	CN01_10	3171898	3172547
Gs.63	CN01_07G001780	CN01_07	4780785	4782738	CN01_10G001260	CN01_10	3204978	3206733
Gs.63	CN01_07G001770	CN01_07	4741490	4754849	CN01_10G001250	CN01_10	3191980	3198808
Gs.63	CN01_07G001750	CN01_07	4724663	4729985	CN01_10G001240	CN01_10	3185457	3188096
Gs.63	CN01_07G001710	CN01_07	4609062	4620114	CN01_10G001220	CN01_10	3154671	3166903
Gs.63	CN01_07G001700	CN01_07	4591538	4600066	CN01_10G001210	CN01_10	3146445	3153716
Gs.63	CN01_07G001570	CN01_07	4172009	4203561	CN01_10G001150	CN01_10	3044129	3063682
Gs.63	CN01_07G001560	CN01_07	4159966	4167633	CN01_10G001160	CN01_10	3072774	3077586
Gs.63	CN01_07G001460	CN01_07	3970370	3971902	CN01_10G001070	CN01_10	2895748	2897295
Gs.63	CN01_07G001430	CN01_07	3918379	3919104	CN01_10G001060	CN01_10	2869782	2881204
Gs.63	CN01_07G001390	CN01_07	3831944	3833701	CN01_10G001020	CN01_10	2808608	2811436
Gs.63	CN01_07G001360	CN01_07	3814714	3816660	CN01_10G001000	CN01_10	2790599	2793347
Gs.63	CN01_07G001350	CN01_07	3783142	3783967	CN01_10G000990	CN01_10	2783630	2784247
Gs.63	CN01_07G001310	CN01_07	3720899	3733097	CN01_10G000970	CN01_10	2755674	2759691
Gs.63	CN01_07G001300	CN01_07	3703839	3719362	CN01_10G000960	CN01_10	2733279	2750693
Gs.63	CN01_07G001290	CN01_07	3693224	3701937	CN01_10G000950	CN01_10	2710381	2713543
Gs.63	CN01_07G001220	CN01_07	3583667	3601613	CN01_10G000910	CN01_10	2652525	2659813
Gs.63	CN01_07G001210	CN01_07	3568793	3582606	CN01_10G000900	CN01_10	2634780	2650263
Gs.63	CN01_07G001200	CN01_07	3553211	3566496	CN01_10G000890	CN01_10	2611659	2631100
Gs.63	CN01_07G001100	CN01_07	3250624	3266937	CN01_10G000810	CN01_10	2460537	2469601
Gs.63	CN01_07G001090	CN01_07	3243251	3245419	CN01_10G000790	CN01_10	2448083	2452953
Gs.63	CN01_07G001050	CN01_07	3194775	3202174	CN01_10G000770	CN01_10	2414784	2422475
Gs.63	CN01_07G001030	CN01_07	3113179	3117514	CN01_10G000740	CN01_10	2350585	2357263
Gs.63	CN01_07G001010	CN01_07	3072824	3079421	CN01_10G000730	CN01_10	2324870	2325471
Gs.63	CN01_07G000840	CN01_07	2422935	2443970	CN01_10G000650	CN01_10	2196604	2209856
Gs.63	CN01_07G000830	CN01_07	2384937	2389658	CN01_10G000640	CN01_10	2176945	2195461
Gs.63	CN01_07G000760	CN01_07	2229806	2236680	CN01_10G000620	CN01_10	2165257	2165754
Gs.63	CN01_07G000730	CN01_07	2206583	2219865	CN01_10G000610	CN01_10	2126105	2136581
Gs.63	CN01_07G000710	CN01_07	2155248	2176500	CN01_10G000590	CN01_10	2049186	2073048
Gs.63	CN01_07G000690	CN01_07	2095130	2110133	CN01_10G000580	CN01_10	1951001	1968355
Gs.63	CN01_07G000680	CN01_07	2058927	2083246	CN01_10G000570	CN01_10	1928660	1942713
Gs.63	CN01_07G000660	CN01_07	2043139	2046598	CN01_10G000560	CN01_10	1889169	1892522
Gs.63	CN01_07G000650	CN01_07	2033349	2036957	CN01_10G000540	CN01_10	1863478	1871469
Gs.63	CN01_07G000520	CN01_07	1703277	1704591	CN01_10G000520	CN01_10	1785230	1785784
Gs.63	CN01_07G000420	CN01_07	1329002	1364765	CN01_10G000460	CN01_10	1612909	1618855
Gs.63	CN01_07G000320	CN01_07	1000530	1019115	CN01_10G000360	CN01_10	1420518	1437032
Gs.63	CN01_07G000280	CN01_07	873724	874782	CN01_10G000130	CN01_10	716003	716378
Gs.63	CN01_07G000270	CN01_07	781954	790325	CN01_10G000140	CN01_10	784050	793196
Gs.63	CN01_07G000260	CN01_07	774909	780854	CN01_10G000150	CN01_10	795543	799489
Gs.63	CN01_07G000190	CN01_07	503644	512576	CN01_10G000300	CN01_10	1311361	1323376
Gs.63	CN01_07G000140	CN01_07	440847	444307	CN01_10G000330	CN01_10	1390835	1395651
Gs.63	CN01_07G000130	CN01_07	418034	418255	CN01_10G000310	CN01_10	1370620	1370841
Gs.63	CN01_07G000080	CN01_07	185702	186475	CN01_10G000120	CN01_10	663377	666495
Gs.63	CN01_07G000040	CN01_07	125819	129414	CN01_10G000240	CN01_10	1088455	1089163
Gs.63	CN01_07G000030	CN01_07	119295	123055	CN01_10G000270	CN01_10	1158381	1162163
Gs.64	CN01_04G002620	CN01_04	6299813	6301564	CN01_12G007140	CN01_12	36469193	36470408
Gs.64	CN01_04G002610	CN01_04	6287055	6293705	CN01_12G007150	CN01_12	36484493	36489665
Gs.64	CN01_04G002600	CN01_04	6280077	6281135	CN01_12G007160	CN01_12	36493844	36494865
Gs.64	CN01_04G002530	CN01_04	6101577	6128887	CN01_12G007230	CN01_12	36654758	36658205
Gs.64	CN01_04G002520	CN01_04	6091183	6099586	CN01_12G007240	CN01_12	36663918	36666152
Gs.64	CN01_04G002500	CN01_04	6062292	6063287	CN01_12G007250	CN01_12	36680890	36682146
Gs.64	CN01_04G002490	CN01_04	6053721	6058723	CN01_12G007260	CN01_12	36686063	36695911
Gs.65	CN01_08G006150	CN01_08	43788256	43788477	CN01_09G001130	CN01_09	25203062	25203307
Gs.65	CN01_08G006080	CN01_08	43605989	43607655	CN01_09G001080	CN01_09	24443975	24445422
Gs.65	CN01_08G006000	CN01_08	43295925	43299063	CN01_09G000330	CN01_09	8319745	8322938
Gs.65	CN01_08G005920	CN01_08	41938090	41962662	CN01_09G000840	CN01_09	16023325	16031870
Gs.67	CN01_04G013170	CN01_04	60227012	60228742	CN01_16G006040	CN01_16	32162777	32164609
Gs.67	CN01_04G013160	CN01_04	60188027	60188473	CN01_16G006020	CN01_16	32145669	32146118
Gs.67	CN01_04G013150	CN01_04	60171624	60173919	CN01_16G006010	CN01_16	32129277	32131454
Gs.67	CN01_04G013130	CN01_04	60130188	60133293	CN01_16G005990	CN01_16	32094784	32097523
Gs.67	CN01_04G013070	CN01_04	60038799	60040038	CN01_16G005960	CN01_16	32023026	32024200
Gs.67	CN01_04G012880	CN01_04	59458976	59460207	CN01_16G005930	CN01_16	31887874	31889097
Gs.67	CN01_04G012870	CN01_04	59379461	59384344	CN01_16G005910	CN01_16	31841061	31845888
Gs.67	CN01_04G012840	CN01_04	59330400	59331552	CN01_16G005890	CN01_16	31790209	31791344
Gs.67	CN01_04G012820	CN01_04	59268425	59269818	CN01_16G005710	CN01_16	31233344	31234375
Gs.67	CN01_04G012800	CN01_04	59208292	59216516	CN01_16G005700	CN01_16	31167734	31176254
Gs.67	CN01_04G012770	CN01_04	59135976	59137121	CN01_16G005690	CN01_16	31142525	31145878
Gs.67	CN01_04G012760	CN01_04	59125770	59127699	CN01_16G005680	CN01_16	31132870	31134556
Gs.67	CN01_04G012750	CN01_04	59087773	59089128	CN01_16G005870	CN01_16	31712056	31713462
Gs.67	CN01_04G012700	CN01_04	58975559	58979880	CN01_16G005750	CN01_16	31364416	31374825
Gs.67	CN01_04G012680	CN01_04	58970570	58971538	CN01_16G005760	CN01_16	31392557	31394018
Gs.67	CN01_04G012650	CN01_04	58915672	58923147	CN01_16G005770	CN01_16	31411837	31418446
Gs.67	CN01_04G012620	CN01_04	58881791	58895343	CN01_16G005790	CN01_16	31447729	31481842
Gs.67	CN01_04G012590	CN01_04	58837923	58841171	CN01_16G005810	CN01_16	31525253	31529127
Gs.68	CN01_13G006970	CN01_13	21247737	21249093	CN01_05G003230	CN01_05	10396911	10399649
Gs.68	CN01_13G006960	CN01_13	21212406	21221325	CN01_05G003220	CN01_05	10281390	10290905
Gs.68	CN01_13G006950	CN01_13	21207238	21208584	CN01_05G003210	CN01_05	10273831	10275228
Gs.68	CN01_13G006940	CN01_13	21019855	21031269	CN01_05G003190	CN01_05	10120325	10122012
Gs.68	CN01_13G006910	CN01_13	20948480	20949034	CN01_05G003170	CN01_05	10093428	10093856
Gs.68	CN01_13G006880	CN01_13	20876474	20883963	CN01_05G003100	CN01_05	9959985	9969540
Gs.68	CN01_13G006840	CN01_13	20720597	20724721	CN01_05G003070	CN01_05	9859314	9862172
Gs.68	CN01_13G006810	CN01_13	20642276	20669053	CN01_05G003050	CN01_05	9807930	9826391
Gs.68	CN01_13G006780	CN01_13	20597719	20603449	CN01_05G003040	CN01_05	9765594	9771748
Gs.68	CN01_13G006770	CN01_13	20537032	20537727	CN01_05G003020	CN01_05	9678358	9679487
Gs.68	CN01_13G006760	CN01_13	20463226	20465213	CN01_05G003010	CN01_05	9553734	9558025
Gs.68	CN01_13G006740	CN01_13	20410578	20412048	CN01_05G003000	CN01_05	9445258	9446679
Gs.68	CN01_13G006710	CN01_13	20136173	20137303	CN01_05G002970	CN01_05	8959903	8960655
Gs.68	CN01_13G006690	CN01_13	19953430	19976346	CN01_05G002960	CN01_05	8876486	8889843
Gs.68	CN01_13G006660	CN01_13	19825048	19826250	CN01_05G002940	CN01_05	8788206	8789582
Gs.68	CN01_13G006620	CN01_13	19614515	19631221	CN01_05G009710	CN01_05	54130786	54136173
Gs.68	CN01_13G006610	CN01_13	19591695	19592428	CN01_05G002890	CN01_05	8472629	8473312
Gs.68	CN01_13G006570	CN01_13	19441606	19458536	CN01_05G002870	CN01_05	8303242	8319438
Gs.68	CN01_13G006500	CN01_13	19095423	19097015	CN01_05G002820	CN01_05	8108060	8109040
Gs.68	CN01_13G006440	CN01_13	18887054	18892413	CN01_05G002760	CN01_05	7788705	7800294
Gs.68	CN01_13G006410	CN01_13	18624267	18636033	CN01_05G002710	CN01_05	7678978	7686236
Gs.68	CN01_13G006380	CN01_13	18516964	18540793	CN01_05G002670	CN01_05	7596098	7606868
Gs.68	CN01_13G006370	CN01_13	18473444	18490839	CN01_05G002650	CN01_05	7491966	7504355
Gs.68	CN01_13G006350	CN01_13	18251560	18253561	CN01_05G002640	CN01_05	7464698	7466639
Gs.68	CN01_13G006340	CN01_13	18163421	18164760	CN01_05G002620	CN01_05	7408552	7409124
Gs.68	CN01_13G006300	CN01_13	17952949	17954026	CN01_05G002460	CN01_05	6918370	6919357
Gs.68	CN01_13G006240	CN01_13	17812681	17840898	CN01_05G002520	CN01_05	7040645	7083901
Gs.68	CN01_13G006210	CN01_13	17621802	17626828	CN01_05G002490	CN01_05	6978979	6982556
Gs.68	CN01_13G006100	CN01_13	17260825	17261322	CN01_05G002400	CN01_05	6665009	6665506
Gs.68	CN01_13G006090	CN01_13	17252573	17258793	CN01_05G002390	CN01_05	6654669	6662638
Gs.68	CN01_13G006000	CN01_13	16954142	16954687	CN01_05G002250	CN01_05	6140685	6141302
Gs.68	CN01_13G005990	CN01_13	16935070	16946520	CN01_05G002240	CN01_05	6102436	6104113
Gs.68	CN01_13G005970	CN01_13	16849352	16852056	CN01_05G002220	CN01_05	6030447	6038618
Gs.68	CN01_13G005960	CN01_13	16828034	16830117	CN01_05G002160	CN01_05	5842111	5844484
Gs.68	CN01_13G005950	CN01_13	16826115	16826732	CN01_05G002150	CN01_05	5840227	5840763
Gs.68	CN01_13G005940	CN01_13	16784614	16786431	CN01_05G002140	CN01_05	5830137	5835386
Gs.68	CN01_13G005930	CN01_13	16758334	16760546	CN01_05G002130	CN01_05	5784555	5787586
Gs.68	CN01_13G005890	CN01_13	16515318	16517770	CN01_05G002260	CN01_05	6161028	6172393
Gs.68	CN01_13G005860	CN01_13	16458668	16472595	CN01_05G002280	CN01_05	6202641	6219539
Gs.68	CN01_13G005850	CN01_13	16438572	16440053	CN01_05G002310	CN01_05	6366132	6367547
Gs.68	CN01_13G005830	CN01_13	16414317	16416991	CN01_05G002330	CN01_05	6392020	6395431
Gs.68	CN01_13G005680	CN01_13	15900814	15905650	CN01_05G001960	CN01_05	5415903	5432911
Gs.68	CN01_13G005670	CN01_13	15813958	15817985	CN01_05G001950	CN01_05	5410899	5412698
Gs.68	CN01_13G005650	CN01_13	15637889	15665682	CN01_05G001870	CN01_05	5137261	5181102
Gs.68	CN01_13G005580	CN01_13	15280347	15282661	CN01_05G001840	CN01_05	5089657	5090388
Gs.68	CN01_13G005560	CN01_13	15185251	15193273	CN01_05G001730	CN01_05	4736436	4743762
Gs.68	CN01_13G005440	CN01_13	14830247	14837657	CN01_05G001550	CN01_05	4183553	4190541
Gs.68	CN01_13G005430	CN01_13	14701844	14702887	CN01_05G001560	CN01_05	4199381	4200349
Gs.68	CN01_13G005400	CN01_13	14558263	14560433	CN01_05G001630	CN01_05	4505883	4506477
Gs.68	CN01_13G005290	CN01_13	13997508	14008632	CN01_05G001290	CN01_05	3502905	3521962
Gs.68	CN01_13G005230	CN01_13	13805311	13806270	CN01_05G001410	CN01_05	3766917	3767351
Gs.68	CN01_13G005220	CN01_13	13769933	13776762	CN01_05G001470	CN01_05	3929459	3948184
Gs.68	CN01_13G005180	CN01_13	13637565	13655385	CN01_05G001510	CN01_05	4092647	4098739
Gs.68	CN01_13G005160	CN01_13	13531705	13534431	CN01_05G001260	CN01_05	3432215	3433780
Gs.68	CN01_13G005140	CN01_13	13334898	13338161	CN01_05G001220	CN01_05	3282000	3285884
Gs.68	CN01_13G005120	CN01_13	13262063	13266644	CN01_05G001250	CN01_05	3320460	3326449
Gs.68	CN01_13G005040	CN01_13	12533338	12534495	CN01_05G001170	CN01_05	3055554	3061115
Gs.68	CN01_13G005020	CN01_13	12511565	12512704	CN01_05G001140	CN01_05	3032981	3033313
Gs.68	CN01_13G004990	CN01_13	12472113	12485468	CN01_05G001130	CN01_05	3011631	3019596
Gs.68	CN01_13G004970	CN01_13	12425653	12430121	CN01_05G001100	CN01_05	2959405	2959770
Gs.68	CN01_13G004960	CN01_13	12386450	12403538	CN01_05G001050	CN01_05	2863017	2881189
[truncated: 667 more rows]
