# Supplementary material for: Coconut genome assembly enables evolutionary analysis of palms and highlights signaling pathways involved in salt tolerance
Source: Commun Biol. 2021 Jan 22;4:105. doi: 10.1038/s42003-020-01593-x (PMC7822834; doi:10.1038/s42003-020-01593-x)
Supplement: Supplementary file 5 — Supplementary Data 2 [file 42003_2020_1593_MOESM5_ESM.txt]

CN01_01G003840	1	9416291	9418351	XP_010914194.1	2	55227519	55230001
CN01_01G003830	1	9394065	9395304	XP_010914193.1	2	55207874	55209272
CN01_01G003820	1	9384543	9390831	XP_010914191.1	2	55197200	55204811
CN01_01G003780	1	9287566	9301600	XP_010914181.1	2	55133715	55144994
CN01_01G003770	1	9262690	9271863	XP_010914180.1	2	55121775	55132745
CN01_01G003760	1	9243687	9261629	XP_010914175.1	2	55100459	55121375
CN01_01G003750	1	9230038	9237789	XP_010914174.1	2	55093131	55100023
CN01_01G003740	1	9214465	9228581	XP_010914173.1	2	55076526	55090959
CN01_01G003730	1	9192392	9196342	XP_010914172.1	2	55065931	55070397
CN01_01G003710	1	9156073	9159861	XP_010914309.1	2	55043124	55044525
CN01_01G003700	1	9097907	9098992	XP_010914308.1	2	54974910	54976112
CN01_01G003680	1	9065290	9067815	XP_010914307.1	2	54933666	54937541
CN01_01G003660	1	9039300	9048756	XP_010914306.1	2	54916278	54920238
CN01_01G003650	1	8996746	9037859	XP_010914164.1	2	54801931	54810118
CN01_01G003640	1	8957350	8964004	XP_010914160.1	2	54787072	54794873
CN01_01G003630	1	8944274	8947251	XP_010914159.1	2	54746331	54749625
CN01_01G003620	1	8852923	8868759	XP_010914158.1	2	54732516	54737521
CN01_01G003610	1	8821832	8824598	XP_010914156.1	2	54721496	54723304
CN01_01G003600	1	8818378	8821256	XP_010914155.1	2	54709593	54712739
CN01_01G003580	1	8757594	8759910	XP_010914152.1	2	54677794	54680513
CN01_01G003560	1	8729165	8730505	XP_010914304.1	2	54607839	54608687
CN01_01G003540	1	8664000	8672665	XP_010914147.1	2	54547979	54549197
CN01_01G003530	1	8652185	8653483	XP_010914146.1	2	54534791	54535955
CN01_01G003510	1	8619188	8619901	XP_010914144.1	2	54414781	54415950
CN01_01G003500	1	8575337	8576057	XP_010914143.1	2	54399970	54400623
CN01_01G003490	1	8559294	8560205	XP_010914142.1	2	54391853	54393014
CN01_01G003480	1	8551583	8552527	XP_010914140.1	2	54382969	54383913
CN01_01G003470	1	8539667	8540608	XP_010914139.1	2	54275077	54276186
CN01_04G016080	4	66735023	66752027	XP_010923207.1	5	49497579	49505696
CN01_04G016040	4	66591644	66594099	XP_010920577.1	5	1257614	1260861
CN01_04G016010	4	66535573	66539487	XP_010920578.1	5	1310420	1315205
CN01_04G015990	4	66478505	66482324	XP_010920581.1	5	1344825	1349024
CN01_04G015980	4	66442380	66467069	XP_010920582.1	5	1353693	1374087
CN01_04G015970	4	66439097	66440936	XP_010920584.1	5	1387659	1388769
CN01_04G015960	4	66432761	66437203	XP_010920586.1	5	1390468	1394752
CN01_04G015950	4	66428430	66431183	XP_010920588.1	5	1396957	1405978
CN01_04G015900	4	66378792	66379270	XP_010923196.1	5	49658221	49659376
CN01_04G015780	4	66007970	66010069	XP_010920539.1	5	917999	920843
CN01_04G015740	4	65967888	65970500	XP_010920538.1	5	889032	891626
CN01_04G015730	4	65952270	65953330	XP_010920537.1	5	880395	886110
CN01_04G015720	4	65948519	65949607	XP_010920536.1	5	873912	875752
CN01_04G015710	4	65921841	65922789	XP_010920535.1	5	830964	832095
CN01_04G015700	4	65916823	65918853	XP_010920534.1	5	825000	826841
CN01_04G015680	4	65879910	65881750	XP_010920532.1	5	793086	794205
CN01_04G015670	4	65846957	65851513	XP_010920530.1	5	786303	792194
CN01_04G015660	4	65824306	65825564	XP_010920529.1	5	772347	781330
CN01_04G015650	4	65794203	65809055	XP_010920526.1	5	758213	767331
CN01_04G015640	4	65786681	65789875	XP_010920779.1	5	750051	752295
CN01_08G007020	8	46535545	46548558	XP_010940989.1	16	14278099	14285674
CN01_08G007000	8	46502334	46510933	XP_010940985.1	16	14235642	14245661
CN01_08G006980	8	46323018	46323959	XP_010940981.1	16	14058369	14060130
CN01_08G006970	8	46281462	46283579	XP_010940980.1	16	14019612	14021950
CN01_08G006960	8	46234568	46249025	XP_010940979.1	16	13963672	13977992
CN01_08G006950	8	46191745	46192828	XP_010940977.1	16	13879512	13880614
CN01_08G006940	8	46146981	46162778	XP_010940991.1	16	14321202	14338271
CN01_08G006930	8	46135870	46139744	XP_010940992.1	16	14342502	14346407
CN01_08G006920	8	46125365	46127926	XP_010940993.1	16	14365686	14368627
CN01_08G006910	8	46050406	46053962	XP_010940994.1	16	14436718	14443423
CN01_08G006900	8	46040108	46041858	XP_010941001.1	16	14451858	14454692
CN01_08G006890	8	46022827	46028419	XP_010941002.1	16	14462569	14470567
CN01_08G006860	8	45958695	45972189	XP_010941007.1	16	14559886	14573076
CN01_08G006850	8	45933607	45948073	XP_010941009.1	16	14596098	14610136
CN01_08G006770	8	45765284	45772864	XP_010941023.1	16	14848176	14855730
CN01_08G006740	8	45291836	45296578	XP_010941024.1	16	14856162	14868897
CN01_08G006710	8	45240615	45245277	XP_010941025.1	16	14963764	14968298
CN01_08G006690	8	45204571	45205828	XP_010941026.1	16	15042604	15043992
CN01_08G006670	8	45161325	45184629	XP_010941027.1	16	15047470	15074903
CN01_08G006660	8	45154782	45157179	XP_010941028.1	16	15090222	15093847
CN01_08G006650	8	45130604	45132177	XP_010941031.1	16	15151744	15153159
CN01_08G006640	8	45103800	45110033	XP_010941032.1	16	15158158	15164813
CN01_08G006630	8	45082673	45099671	XP_010941033.1	16	15167279	15183361
CN01_08G006620	8	45080870	45082511	XP_010941041.1	16	15184447	15185533
CN01_07G003180	7	8243319	8250192	XP_010920090.1	4	50852052	50862590
CN01_07G003160	7	8191754	8194021	XP_010920084.1	4	50824535	50827956
CN01_07G003150	7	8174424	8190183	XP_010920085.1	4	50809499	50824894
CN01_07G003140	7	8153816	8161343	XP_010920081.1	4	50798039	50807035
CN01_07G003130	7	8087510	8115850	XP_010920077.1	4	50776545	50794228
CN01_07G003120	7	8083329	8084717	XP_010920080.1	4	50772540	50774045
CN01_07G003110	7	8073500	8081502	XP_010920076.1	4	50710539	50718088
CN01_07G003100	7	8042786	8045852	XP_010920074.1	4	50646528	50649696
CN01_07G003080	7	7976231	7985240	XP_010920069.1	4	50608107	50616345
CN01_07G003070	7	7964700	7972161	XP_010920068.1	4	50596188	50603609
CN01_07G003060	7	7940071	7941652	XP_010920066.1	4	50576506	50578526
CN01_07G003020	7	7691340	7693827	XP_010920063.1	4	50547269	50549741
CN01_07G002990	7	7577441	7591687	XP_010920062.1	4	50489269	50504310
CN01_07G002980	7	7550931	7552092	XP_010920060.1	4	50467391	50468647
CN01_07G002970	7	7520179	7547259	XP_010920059.1	4	50440083	50463071
CN01_07G002960	7	7506530	7509922	XP_010920055.1	4	50428926	50432823
CN01_07G002920	7	7440649	7447433	XP_010920052.1	4	50381316	50388333
CN01_07G002900	7	7421442	7424493	XP_010920047.1	4	50354451	50358395
CN01_07G002890	7	7359416	7368684	XP_010920046.1	4	50294905	50306065
CN01_07G002870	7	7329949	7335360	XP_010920041.1	4	50263741	50269927
CN01_13G006770	13	20537032	20537727	XP_010939137.1	15	7709205	7710488
CN01_13G006760	13	20463226	20465213	XP_010939136.1	15	7763398	7791352
CN01_13G006740	13	20410578	20412048	XP_010939135.1	15	7807541	7809292
CN01_13G006720	13	20143390	20152538	XP_010939134.1	15	7914127	7923693
CN01_13G006710	13	20136173	20137303	XP_010939132.1	15	7943570	7944768
CN01_13G006700	13	20001219	20011067	XP_010939131.1	15	7989427	7991378
CN01_13G006640	13	19754417	19761391	XP_010939128.1	15	8131030	8138196
CN01_13G006620	13	19614515	19631221	XP_010939124.1	15	8219135	8229007
CN01_13G006610	13	19591695	19592428	XP_010939122.1	15	8324411	8327611
CN01_13G006600	13	19578391	19587934	XP_010939121.1	15	8335948	8339858
CN01_13G006590	13	19563109	19567201	XP_010939120.1	15	8342689	8348108
CN01_13G006580	13	19505718	19522003	XP_010939119.1	15	8353928	8368177
CN01_13G006570	13	19441606	19458536	XP_010939114.1	15	8370024	8385900
CN01_13G006560	13	19400904	19428364	XP_010939113.1	15	8422635	8449964
CN01_13G006520	13	19164000	19165067	XP_010939140.1	15	8569612	8570676
CN01_13G006510	13	19101893	19112935	XP_010939103.1	15	8599627	8606031
CN01_13G006480	13	19008642	19016369	XP_010939101.1	15	8661849	8668978
CN01_13G006470	13	18988946	18989491	XP_010939100.1	15	8711543	8712468
CN01_13G006460	13	18974278	18983061	XP_010939099.1	15	8725549	8739580
CN01_13G006450	13	18970646	18972460	XP_010939097.1	15	8744083	8745683
CN01_13G006440	13	18887054	18892413	XP_010939095.1	15	8833830	8839602
CN01_13G006410	13	18624267	18636033	XP_010939091.1	15	8939926	8951135
CN01_13G006400	13	18566866	18570460	XP_010939089.1	15	8961689	8966990
CN01_13G006390	13	18557155	18565051	XP_010939087.1	15	8969332	8974672
CN01_13G006370	13	18473444	18490839	XP_010939079.1	15	9049928	9067611
CN01_13G006340	13	18163421	18164760	XP_010939072.1	15	9234173	9235054
CN01_01G013040	1	38546818	38549616	XP_010913316.1	2	37926559	37929357
CN01_01G013000	1	38380974	38382395	XP_010913294.1	2	38053694	38055508
CN01_01G012960	1	37958610	37959638	XP_010913292.1	2	38167976	38171287
CN01_01G012950	1	37940585	37946731	XP_010913282.1	2	38187826	38199279
CN01_01G012940	1	37927680	37933511	XP_010913280.1	2	38215845	38222824
CN01_01G012920	1	37796657	37805827	XP_010913311.1	2	38371256	38380854
CN01_01G012910	1	37574665	37588714	XP_010913270.1	2	38459510	38471856
CN01_01G012890	1	37509940	37537910	XP_010913266.1	2	38646477	38653297
CN01_01G012880	1	37473231	37474352	XP_010913265.1	2	38673932	38676532
CN01_01G012870	1	37440082	37446311	XP_010913263.1	2	38683755	38690840
CN01_01G012860	1	37425011	37427956	XP_010913261.1	2	38696408	38699440
CN01_01G012850	1	37409601	37421382	XP_010913260.1	2	38723174	38729248
CN01_01G012810	1	37258633	37265593	XP_010913305.1	2	39811825	39825714
CN01_01G012800	1	37235072	37239881	XP_010913304.1	2	39868021	39873036
CN01_01G012790	1	37229357	37232515	XP_010913223.1	2	39947475	39950816
CN01_01G012780	1	37192579	37197989	XP_010913222.1	2	39976364	39981866
CN01_01G012720	1	36962256	36975037	XP_010913228.1	2	39196357	39220309
CN01_01G012700	1	36920186	36934089	XP_010913235.1	2	39161702	39188350
CN01_01G012690	1	36910455	36914444	XP_010913239.1	2	39126305	39130201
CN01_01G012680	1	36869896	36875421	XP_010913240.1	2	39107484	39114064
CN01_01G012670	1	36843603	36855628	XP_010913241.1	2	39093467	39105807
CN01_01G012660	1	36834620	36837089	XP_010913242.1	2	39074703	39076149
CN01_01G012650	1	36787911	36814800	XP_010913243.1	2	39036748	39063924
CN01_01G012630	1	36687128	36699395	XP_010913245.1	2	38975116	38980964
CN01_01G012620	1	36671395	36680051	XP_010913249.1	2	38960111	38968357
CN01_01G012600	1	36641504	36652814	XP_010913253.1	2	38940926	38952764
CN01_01G012530	1	36435190	36451750	XP_010913220.1	2	40075421	40092024
CN01_01G012500	1	36391026	36403149	XP_010913217.1	2	40128196	40136504
CN01_01G012490	1	36387923	36388435	XP_010913216.1	2	40139267	40139837
CN01_01G012480	1	36359114	36373092	XP_010913211.1	2	40147235	40164583
CN01_01G012470	1	36348770	36355197	XP_010913209.1	2	40179174	40187302
CN01_01G012420	1	36167840	36168758	XP_010913203.1	2	40277643	40278774
CN01_01G012400	1	36046153	36057166	XP_010913195.1	2	40410490	40426026
CN01_01G012380	1	35997438	36018070	XP_010913192.1	2	40428606	40439893
CN01_01G012370	1	35993164	35993946	XP_010913191.1	2	40471363	40473725
CN01_01G012360	1	35969614	35973792	XP_010913190.1	2	40481202	40484640
CN01_01G012350	1	35828573	35841340	XP_010913189.1	2	40500297	40513861
CN01_01G012340	1	35819343	35819762	XP_010913188.1	2	40545631	40546351
CN01_01G012330	1	35798293	35809524	XP_010913183.1	2	40599463	40614057
CN01_01G012310	1	35679162	35680871	XP_010913300.1	2	40627853	40629566
CN01_01G012280	1	35574379	35608801	XP_010913177.1	2	40663539	40705087
CN01_01G012250	1	35538887	35542739	XP_010913175.1	2	40728950	40733609
CN01_01G012240	1	35478424	35480841	XP_010913174.1	2	40748421	40751496
CN01_01G012230	1	35468657	35471059	XP_010913173.1	2	40773315	40810925
CN01_01G012210	1	35447547	35457425	XP_010913171.1	2	40810980	40820820
CN01_01G012200	1	35439549	35446665	XP_010913170.1	2	40821230	40827517
CN01_01G012180	1	35306554	35310503	XP_010913167.1	2	40957854	40961306
CN01_01G012160	1	35263862	35264599	XP_010913164.1	2	40990125	40991265
CN01_01G012130	1	35074379	35075859	XP_010913151.1	2	41135460	41136874
CN01_01G012120	1	35066311	35072207	XP_010913149.1	2	41138207	41145054
CN01_01G012110	1	35020136	35024269	XP_010913147.1	2	41151761	41163318
CN01_01G012100	1	35007696	35008690	XP_010913146.1	2	41174221	41181017
CN01_01G012080	1	34959313	34970116	XP_010913139.1	2	41218781	41229248
CN01_01G012070	1	34948927	34952978	XP_010913138.1	2	41235498	41239621
CN01_01G012060	1	34942393	34943211	XP_010913137.1	2	41246242	41247443
CN01_01G012050	1	34892852	34894078	XP_010913136.1	2	41275971	41277762
CN01_01G011980	1	34771945	34775888	XP_010913124.1	2	41501117	41504172
CN01_01G011970	1	34727830	34734515	XP_010913125.1	2	41459799	41464717
CN01_01G011960	1	34721084	34723095	XP_010913297.1	2	41456027	41458030
CN01_01G011950	1	34706559	34711713	XP_010913128.1	2	41441177	41451309
CN01_01G011940	1	34671076	34684203	XP_010913130.1	2	41415577	41437304
CN01_01G011930	1	34644967	34646443	XP_010913131.1	2	41395242	41396656
CN01_01G011920	1	34595070	34595892	XP_010913132.1	2	41375833	41376511
CN01_01G010650	1	29196808	29211577	XP_010913324.1	2	41558349	41562525
CN01_01G010640	1	29179216	29194408	XP_010913321.1	2	41532779	41554744
CN01_01G010630	1	29171890	29173230	XP_010913319.1	2	41515394	41516515
CN01_01G010450	1	28815515	28831278	XP_010913334.1	2	41846699	41853383
CN01_01G010430	1	28725919	28748783	XP_010913332.1	2	41729643	41756931
CN01_01G010410	1	28713498	28719016	XP_010913330.1	2	41717441	41719962
CN01_01G010400	1	28693370	28697896	XP_010913338.1	2	41903977	41909445
CN01_01G010390	1	28675085	28675718	XP_010913340.1	2	41911638	41917016
CN01_01G010380	1	28669489	28673696	XP_010913342.1	2	41918881	41922191
CN01_01G010370	1	28606424	28611770	XP_010913343.1	2	41978574	41984422
CN01_01G010360	1	28522384	28554489	XP_010913347.1	2	41998599	42030487
CN01_01G010350	1	28519253	28520502	XP_010913351.1	2	42037708	42038941
CN01_01G010340	1	28513603	28516852	XP_010913352.1	2	42042698	42046009
CN01_01G010330	1	28481063	28493644	XP_010913354.1	2	42072505	42089099
CN01_01G010310	1	28421661	28423550	XP_010913355.1	2	42117174	42125779
CN01_01G010300	1	28406555	28408922	XP_010913357.1	2	42135255	42137542
CN01_01G010280	1	28369763	28370419	XP_010913363.1	2	42195719	42196842
CN01_01G010270	1	28260875	28308113	XP_010913823.1	2	42214898	42289440
CN01_01G010260	1	28112969	28145738	XP_010913364.1	2	42334825	42362435
CN01_01G010230	1	28013169	28031640	XP_010913367.1	2	42447399	42466473
CN01_01G010220	1	28009069	28011441	XP_010913368.1	2	42468793	42470996
CN01_01G010210	1	27995961	27996771	XP_010913369.1	2	42499845	42501519
CN01_01G010200	1	27977068	27988030	XP_010913370.1	2	42528240	42539971
CN01_01G010140	1	27748790	27756544	XP_010913390.1	2	42844634	42851979
CN01_01G010130	1	27687950	27692891	XP_010913393.1	2	42856297	42858951
CN01_01G010120	1	27673542	27674853	XP_010913394.1	2	42869202	42870921
CN01_01G010110	1	27631018	27632721	XP_010913395.1	2	42898911	42901501
CN01_01G010100	1	27612640	27622747	XP_010913396.1	2	42928775	42939264
CN01_01G010090	1	27568832	27577113	XP_010913398.1	2	42940904	42949805
CN01_01G010070	1	27557595	27559458	XP_010913399.1	2	42974783	42976514
CN01_01G010060	1	27490702	27524750	XP_010913400.1	2	42984784	43003805
CN01_01G010030	1	27367673	27381312	XP_010913406.1	2	43202494	43215870
CN01_01G010010	1	27262517	27266683	XP_010913407.1	2	43255981	43259662
CN01_01G010000	1	27239892	27256444	XP_010913408.1	2	43260785	43276587
CN01_01G009990	1	27133722	27140762	XP_010913412.1	2	43291294	43299757
CN01_01G009980	1	27061939	27076278	XP_010913413.1	2	43327427	43341834
CN01_01G009960	1	27023864	27025437	XP_010913418.1	2	43380805	43382598
CN01_01G009940	1	26965499	26988986	XP_010913419.1	2	43422060	43446033
CN01_01G009930	1	26954997	26958744	XP_010913421.1	2	43458552	43462629
CN01_01G009910	1	26909596	26910702	XP_010913423.1	2	43476712	43478655
CN01_01G009890	1	26814326	26820916	XP_010913425.1	2	43521747	43528459
CN01_01G009880	1	26809133	26813141	XP_010913426.1	2	43529636	43533881
CN01_01G009870	1	26793461	26802820	XP_010913428.1	2	43539525	43556453
CN01_01G009860	1	26760038	26772251	XP_010913432.1	2	43559246	43567891
CN01_01G009790	1	26599072	26616603	XP_010913443.1	2	43693491	43726169
CN01_01G009780	1	26590506	26596126	XP_010913444.1	2	43731496	43737319
CN01_01G009770	1	26564409	26567087	XP_010913446.1	2	43741023	43744629
CN01_01G009760	1	26550263	26560969	XP_010913447.1	2	43760343	43769474
CN01_01G009750	1	26532926	26537366	XP_010913451.1	2	43783000	43787451
CN01_01G009740	1	26482355	26493375	XP_010913452.1	2	43795505	43804559
CN01_01G009730	1	26468511	26469683	XP_010913455.1	2	43809968	43811452
CN01_01G009700	1	26427792	26458378	XP_010913456.1	2	43821140	43827936
CN01_01G009690	1	26395306	26397753	XP_010913458.1	2	43851945	43855015
CN01_01G009680	1	26392624	26393063	XP_010913460.1	2	43857083	43858154
CN01_01G009670	1	26373279	26374370	XP_010913461.1	2	43869061	43870734
CN01_01G009660	1	26352768	26360461	XP_010913463.1	2	43870744	43877452
CN01_01G009650	1	26350262	26351194	XP_010913465.1	2	43891106	43892516
CN01_01G009640	1	26330306	26331400	XP_010913827.1	2	43916161	43917455
CN01_01G009630	1	26290169	26294509	XP_010913466.1	2	43929991	43934556
CN01_01G009620	1	26234306	26248494	XP_010913470.1	2	43965986	43977576
CN01_01G009610	1	26190401	26214697	XP_010913472.1	2	43978623	43994215
CN01_01G009600	1	26188439	26190336	XP_010913471.1	2	43994005	43996529
CN01_01G009590	1	26184601	26186268	XP_010913476.1	2	43998501	44000540
CN01_01G009580	1	26167319	26170264	XP_010913478.1	2	44043052	44049557
CN01_01G009570	1	26154323	26155601	XP_010913477.1	2	44050560	44051545
CN01_01G009560	1	26138583	26147892	XP_010913482.1	2	44058229	44067801
CN01_01G009550	1	26134913	26137232	XP_010913485.1	2	44069363	44071114
CN01_01G009520	1	26048148	26091612	XP_010913491.1	2	44105066	44166374
CN01_01G009500	1	25940787	25965501	XP_010913496.1	2	44200425	44208950
CN01_01G009490	1	25905286	25917251	XP_010913498.1	2	44230965	44244073
CN01_01G009430	1	25685612	25698590	XP_010913501.1	2	44378137	44388545
CN01_01G009420	1	25647896	25677043	XP_010913502.1	2	44402535	44448417
CN01_01G009410	1	25605735	25618068	XP_010913506.1	2	44477472	44481551
CN01_01G009390	1	25569181	25570720	XP_010913509.1	2	44511146	44512656
CN01_01G009380	1	25556163	25560763	XP_010913510.1	2	44521243	44526247
CN01_01G009340	1	25239059	25241313	XP_010913528.1	2	44622502	44625420
CN01_01G009330	1	25198041	25199204	XP_010913524.1	2	44629066	44638382
CN01_01G009310	1	25143027	25150014	XP_010913529.1	2	44655110	44664184
CN01_01G009300	1	25085800	25089551	XP_010913535.1	2	44685973	44691201
CN01_01G009290	1	25053377	25054545	XP_010913536.1	2	44707322	44709045
CN01_01G009280	1	25039443	25051226	XP_010913537.1	2	44723522	44735407
CN01_01G009240	1	24931116	24933058	XP_010913541.1	2	44797149	44799831
CN01_01G009230	1	24890513	24902949	XP_010913543.1	2	44806256	44827527
CN01_01G009220	1	24864502	24888715	XP_010913544.1	2	44871766	44890681
CN01_01G009200	1	24758960	24766639	XP_010913546.1	2	44987933	44996088
CN01_01G009190	1	24754057	24757269	XP_010913833.1	2	44997742	45007539
CN01_01G009180	1	24737640	24739526	XP_010913554.1	2	45017727	45019751
CN01_01G009170	1	24719895	24730865	XP_010913557.1	2	45028547	45041490
CN01_01G009160	1	24718291	24719173	XP_010913558.1	2	45042239	45042941
CN01_01G009150	1	24669785	24674155	XP_010913565.1	2	45118771	45123091
CN01_01G009130	1	24638766	24648824	XP_010913569.1	2	45146324	45154237
CN01_01G009120	1	24600944	24616461	XP_010913574.1	2	45204927	45219333
CN01_01G009110	1	24583317	24590407	XP_010913576.1	2	45257196	45264318
CN01_01G009080	1	24524941	24526977	XP_010913578.1	2	45285967	45288843
CN01_01G009070	1	24508833	24510239	XP_010913834.1	2	45323177	45324544
CN01_01G009060	1	24472714	24474434	XP_010913579.1	2	45332393	45334041
CN01_01G009040	1	24446704	24447943	XP_010913581.1	2	45399114	45400302
CN01_01G009030	1	24435973	24437925	XP_010913582.1	2	45433421	45436315
CN01_01G009020	1	24389943	24414435	XP_010913583.1	2	45449870	45470829
CN01_01G009010	1	24321849	24342862	XP_010913584.1	2	45476824	45489843
CN01_01G008990	1	24259600	24262901	XP_010913586.1	2	45516120	45519600
CN01_01G008980	1	24177412	24233745	XP_010913590.1	2	45559048	45565790
CN01_01G008970	1	24149173	24176915	XP_010913592.1	2	45640199	45648701
CN01_01G008960	1	24117338	24126161	XP_010913594.1	2	45695146	45703296
CN01_01G008950	1	24107773	24114590	XP_010913595.1	2	45706088	45712754
CN01_01G008940	1	24070278	24103433	XP_010913596.1	2	45721981	45749875
CN01_01G008930	1	24037901	24042107	XP_010913597.1	2	45765190	45769248
CN01_01G008920	1	23999212	24005757	XP_010913598.1	2	45786914	45810075
CN01_01G008900	1	23954445	23961352	XP_010913604.1	2	45848365	45855620
CN01_01G008890	1	23952194	23953162	XP_010913605.1	2	45856422	45863121
CN01_01G008880	1	23937802	23938314	XP_010913606.1	2	45872113	45874916
CN01_01G008870	1	23930798	23931571	XP_010913838.1	2	45879285	45880088
CN01_01G008860	1	23767229	23775335	XP_010913612.1	2	45987527	45995679
CN01_01G008850	1	23721066	23724766	XP_010913613.1	2	46071706	46075714
CN01_01G008840	1	23655461	23659461	XP_010913614.1	2	46135202	46139452
CN01_01G008810	1	23467300	23479121	XP_010913618.1	2	46228054	46241068
CN01_01G008800	1	23445108	23459406	XP_010913619.1	2	46259251	46274309
CN01_01G008790	1	23392954	23393856	XP_010913621.1	2	46343553	46344203
CN01_01G008780	1	23364444	23371347	XP_010913622.1	2	46409381	46413148
CN01_01G008770	1	23359021	23362771	XP_010913623.1	2	46414375	46418552
CN01_01G008760	1	23355499	23357246	XP_010913626.1	2	46420130	46421716
CN01_01G008740	1	23299133	23300173	XP_010913630.1	2	46462032	46463769
CN01_01G008720	1	23275955	23277713	XP_010913632.1	2	46527475	46530635
CN01_01G008700	1	23224124	23236091	XP_010913635.1	2	46550740	46564572
CN01_01G008690	1	23218006	23220021	XP_010913637.1	2	46566809	46568251
CN01_01G008680	1	23154161	23206790	XP_010913638.1	2	46605225	46633074
CN01_01G008670	1	23144007	23146667	XP_010913841.1	2	46634484	46637376
CN01_01G008660	1	23096639	23117620	XP_010913641.1	2	46727960	46748354
CN01_01G008650	1	23059411	23068764	XP_010913645.1	2	46757324	46768092
CN01_01G008640	1	23014369	23020774	XP_010913647.1	2	46828911	46837167
CN01_01G008630	1	22991057	22993423	XP_010913842.1	2	46851629	46853992
CN01_01G008620	1	22967626	22967979	XP_010913843.1	2	46879232	46884290
CN01_01G008610	1	22934431	22941579	XP_010913649.1	2	46918566	46925632
CN01_01G008600	1	22872707	22907589	XP_010913651.1	2	46975754	46984755
CN01_01G008560	1	22748049	22754201	XP_010913660.1	2	47040813	47047212
CN01_01G008550	1	22717952	22728004	XP_010913661.1	2	47054373	47065022
CN01_01G008530	1	22684749	22689858	XP_010913666.1	2	47092047	47097283
CN01_01G008490	1	22584719	22590762	XP_010913672.1	2	47158070	47163344
CN01_01G008480	1	22506503	22511034	XP_010913676.1	2	47187026	47192615
CN01_01G008460	1	22435804	22445674	XP_010913678.1	2	47219795	47230189
CN01_01G008440	1	22313298	22313879	XP_010913680.1	2	47302314	47303403
CN01_01G008430	1	22222229	22224562	XP_010913683.1	2	47343152	47345985
CN01_01G008410	1	22126461	22134456	XP_010913689.1	2	47387883	47397051
CN01_01G008400	1	22120331	22122905	XP_010913690.1	2	47398738	47401429
CN01_01G008380	1	22083600	22086098	XP_010913696.1	2	47441452	47444186
CN01_01G008340	1	21990027	21992755	XP_010913700.1	2	47580361	47585599
CN01_01G008330	1	21983988	21985659	XP_010913701.1	2	47599523	47601582
CN01_01G008300	1	21897992	21916430	XP_010913704.1	2	47629536	47634042
CN01_01G008290	1	21892393	21897239	XP_010913705.1	2	47634129	47637311
CN01_01G008280	1	21855083	21886951	XP_010913707.1	2	47658902	47675838
CN01_01G008270	1	21847338	21848218	XP_010913710.1	2	47690314	47691403
CN01_01G008260	1	21830257	21831027	XP_010913712.1	2	47706967	47707748
CN01_01G008250	1	21772930	21774419	XP_010913713.1	2	47764368	47766219
CN01_01G008210	1	21748787	21751702	XP_010913714.1	2	47778678	47782182
CN01_01G008200	1	21730098	21730654	XP_010913715.1	2	47790455	47791392
CN01_01G008190	1	21721248	21728302	XP_010913716.1	2	47793437	47800283
CN01_01G008180	1	21696375	21699454	XP_010913718.1	2	47843718	47847237
CN01_01G008130	1	21467790	21488376	XP_010913726.1	2	48106591	48125372
CN01_01G008090	1	21380637	21396875	XP_010913789.1	2	49036415	49052226
CN01_01G008060	1	21357249	21359956	XP_010913743.1	2	48371459	48375547
CN01_01G008040	1	21344364	21344612	XP_010913741.1	2	48364335	48368924
CN01_01G008030	1	21338880	21342461	XP_010913740.1	2	48357852	48362114
CN01_01G008000	1	21287999	21293932	XP_010913738.1	2	48309950	48315942
CN01_01G007970	1	21223021	21258033	XP_010913736.1	2	48249262	48286781
CN01_01G007960	1	21202227	21205674	XP_010913735.1	2	48235899	48239443
CN01_01G007950	1	21173524	21174234	XP_010913734.1	2	48226862	48228026
CN01_01G007930	1	21003495	21018979	XP_010913871.1	2	51931711	51948661
CN01_01G007920	1	20993404	20997289	XP_010914015.1	2	51912718	51917086
CN01_01G007900	1	20915442	20923589	XP_010913879.1	2	51843206	51860499
CN01_01G007880	1	20828197	20844008	XP_010913766.1	2	48655265	48662879
CN01_01G007870	1	20814636	20824475	XP_010913769.1	2	48664101	48673500
CN01_01G007860	1	20797673	20809928	XP_010913770.1	2	48680101	48695497
CN01_01G007850	1	20791781	20793654	XP_010913773.1	2	48698737	48702462
CN01_01G007840	1	20727662	20733667	XP_010913774.1	2	48732283	48737608
CN01_01G007760	1	20449162	20453080	XP_010913790.1	2	49100343	49115813
CN01_01G007750	1	20443861	20446046	XP_010913792.1	2	49116232	49121495
CN01_01G007730	1	20396784	20400921	XP_010913795.1	2	49176096	49180605
CN01_01G007720	1	20389344	20395320	XP_010913796.1	2	49183556	49189700
CN01_01G007670	1	20223858	20231954	XP_010913803.1	2	49285847	49293991
CN01_01G007660	1	20185535	20195605	XP_010913805.1	2	49298041	49308117
CN01_01G007640	1	20147049	20150520	XP_010913807.1	2	49339357	49342591
CN01_01G007630	1	20126259	20128760	XP_010913808.1	2	49354857	49357828
CN01_01G007610	1	20038263	20049836	XP_010913809.1	2	49420890	49429835
CN01_01G007600	1	20013876	20015381	XP_010913810.1	2	49436988	49437661
CN01_01G007590	1	19952224	19981246	XP_010913811.1	2	49448570	49475496
CN01_01G007580	1	19888777	19949463	XP_010913813.1	2	49478600	49524020
CN01_01G007560	1	19785063	19785674	XP_010913814.1	2	49565058	49566154
CN01_01G007550	1	19733301	19736176	XP_010913816.1	2	49613683	49615981
CN01_01G007520	1	19659166	19660015	XP_010913819.1	2	49667524	49668449
CN01_02G019920	2	85493738	85499865	XP_010927151.1	7	42831350	42838163
CN01_02G019910	2	85445013	85452606	XP_010927155.1	7	42786757	42803895
CN01_02G019870	2	85194157	85197969	XP_010927158.1	7	42767165	42772029
CN01_02G019860	2	85130107	85137024	XP_010927159.1	7	42720352	42726756
CN01_02G019850	2	85116601	85126003	XP_010927161.1	7	42685228	42692851
CN01_02G019820	2	84938103	84944356	XP_010927172.1	7	42383181	42389979
CN01_02G019800	2	84921092	84925164	XP_010927278.1	7	42373782	42378213
CN01_02G019780	2	84872500	84881697	XP_010927174.1	7	42329138	42338509
CN01_02G019770	2	84868353	84869203	XP_010927177.1	7	42323249	42325484
CN01_02G019760	2	84853187	84855373	XP_010927178.1	7	42310378	42313166
CN01_02G019750	2	84833195	84849354	XP_010927179.1	7	42289895	42303670
CN01_02G019710	2	84777419	84787245	XP_010927183.1	7	42248740	42258695
CN01_02G019700	2	84667598	84722944	XP_010927185.1	7	42212326	42231829
CN01_02G019660	2	84552484	84557848	XP_010927194.1	7	41990767	41994631
CN01_02G019650	2	84474270	84498699	XP_010927195.1	7	42001326	42033597
CN01_02G019620	2	84442078	84443145	XP_010927193.1	7	42061528	42062830
CN01_02G019610	2	84433112	84433555	XP_010927192.1	7	42072419	42073198
CN01_02G019590	2	84393070	84393588	XP_010927218.1	7	41513919	41515049
CN01_02G019570	2	84322054	84327184	XP_010927216.1	7	41623215	41627036
CN01_02G019560	2	84306072	84319690	XP_010927215.1	7	41628201	41642403
CN01_02G019550	2	84277814	84287704	XP_010927214.1	7	41654846	41665132
CN01_02G019540	2	84170569	84204502	XP_010927211.1	7	41737114	41772424
CN01_02G019530	2	84116276	84128309	XP_010927210.1	7	41826634	41834490
CN01_02G019520	2	84112624	84115297	XP_010927208.1	7	41858981	41861912
CN01_02G019500	2	84069778	84076028	XP_010927207.1	7	41867331	41876109
CN01_02G019490	2	84043978	84055805	XP_010927206.1	7	41914210	41925853
CN01_02G019480	2	84002518	84004404	XP_010927204.1	7	41944860	41947130
CN01_02G019440	2	83784410	83794753	XP_010927220.1	7	41480509	41488180
CN01_02G019410	2	83749967	83757176	XP_010927227.1	7	41450711	41457772
CN01_02G019400	2	83716648	83722808	XP_010927232.1	7	41431974	41438296
CN01_02G019350	2	83607795	83662825	XP_010927238.1	7	41360190	41382009
CN01_02G019340	2	83595189	83606252	XP_010927240.1	7	41343001	41358715
CN01_02G019330	2	83569624	83583360	XP_010927282.1	7	41294363	41330558
CN01_02G019320	2	83564079	83566122	XP_010927243.1	7	41287778	41291220
CN01_02G019310	2	83463744	83483030	XP_010927246.1	7	41247793	41263969
CN01_02G019300	2	83457186	83457936	XP_010927247.1	7	41226525	41227632
CN01_02G019290	2	83423042	83426095	XP_010927248.1	7	41218042	41222177
CN01_02G019270	2	83389784	83405478	XP_010927249.1	7	41130706	41142577
CN01_02G019220	2	83292567	83299146	XP_010927253.1	7	41045406	41051706
CN01_02G019190	2	83180063	83206082	XP_010927258.1	7	40907977	40922189
CN01_02G019150	2	83048199	83050124	XP_010927263.1	7	40726931	40729163
CN01_02G019110	2	82978822	83000792	XP_010927266.1	7	40641970	40664580
CN01_02G019100	2	82969223	82977665	XP_010927268.1	7	40629863	40638189
CN01_02G019090	2	82908783	82915437	XP_010927269.1	7	40620955	40623585
CN01_02G019080	2	82893442	82896091	XP_010927270.1	7	40598244	40600667
CN01_02G019070	2	82821814	82829875	XP_010927271.1	7	40587064	40595130
CN01_02G019050	2	82727952	82731225	XP_010927272.1	7	40560908	40564158
CN01_02G019040	2	82688105	82689030	XP_010927273.1	7	40523465	40524818
CN01_02G019020	2	82528741	82530289	XP_010927275.1	7	40437708	40439232
CN01_02G018970	2	82378107	82378965	XP_010927119.1	7	40339957	40340745
CN01_08G005780	8	41280833	41285893	XP_010940855.1	16	7125185	7248890
CN01_08G005770	8	41220098	41229635	XP_010940811.1	16	7499016	7516443
CN01_08G005760	8	41145481	41152557	XP_010940813.1	16	7586581	7597224
CN01_08G005710	8	40936971	40939139	XP_010940822.1	16	8197127	8200149
CN01_08G005700	8	40853295	40853951	XP_010940824.1	16	8547861	8557812
CN01_08G005680	8	40800935	40802360	XP_010940823.1	16	8420725	8422021
CN01_08G005660	8	40736287	40740757	XP_010940805.1	16	6991738	6996321
CN01_08G005630	8	40697503	40703791	XP_010940801.1	16	6964059	6971672
CN01_08G005600	8	40631577	40640855	XP_010940798.1	16	6900046	6909996
CN01_08G005270	8	39594253	39599162	XP_010940784.1	16	5528250	5534417
CN01_08G009590	8	52716148	52720117	XP_010940231.1	16	5238858	5242853
CN01_08G009530	8	52566401	52570186	XP_010940742.1	16	5264839	5273568
CN01_08G009520	8	52561129	52563868	XP_010940229.1	16	5275197	5278623
CN01_08G009510	8	52556318	52559159	XP_010940228.1	16	5280737	5283316
CN01_08G009490	8	52529313	52532295	XP_010940225.1	16	5306789	5311579
CN01_08G009480	8	52477299	52502837	XP_010940223.1	16	5332456	5350536
CN01_08G009460	8	52458106	52460031	XP_010940222.1	16	5364064	5366065
CN01_08G009430	8	52357252	52359405	XP_010940746.1	16	4395087	4398538
CN01_08G009420	8	52331858	52354556	XP_010940293.1	16	4415967	4421043
CN01_08G009390	8	52276753	52282221	XP_010940285.1	16	4497312	4502529
CN01_08G009370	8	52220449	52221842	XP_010940282.1	16	4539517	4547177
CN01_08G009360	8	52168941	52175078	XP_010940278.1	16	4573660	4581284
CN01_08G009350	8	52165825	52167188	XP_010940745.1	16	4582251	4583603
CN01_08G009320	8	52115473	52121548	XP_010940254.1	16	4902195	4910116
CN01_08G009310	8	52104411	52114311	XP_010940253.1	16	4911280	4920155
CN01_08G009300	8	52099473	52101290	XP_010940251.1	16	4926008	4928862
CN01_08G009290	8	52080845	52089644	XP_010940248.1	16	4946825	4956871
CN01_08G009280	8	52065873	52078070	XP_010940247.1	16	4959953	4963170
CN01_08G009270	8	52053228	52060126	XP_010940244.1	16	4992010	4998796
CN01_05G004040	5	18044320	18045908	XP_010936620.1	13	11429529	11431961
CN01_05G004030	5	17865973	17868377	XP_010936626.1	13	11330457	11333961
CN01_05G002800	5	7903906	7906611	XP_010936576.1	13	8586261	8588939
CN01_05G002670	5	7596098	7606868	XP_010936566.1	13	8340970	8351298
CN01_05G002640	5	7464698	7466639	XP_010936557.1	13	8287477	8289706
CN01_05G002630	5	7420361	7422316	XP_010936556.1	13	8242544	8245123
CN01_05G002620	5	7408552	7409124	XP_010936553.1	13	8213214	8214285
CN01_05G002610	5	7389384	7404435	XP_010936551.1	13	8194524	8209307
CN01_05G002540	5	7108192	7119663	XP_010936520.1	13	7542042	7567017
CN01_05G002510	5	7022350	7025637	XP_010936506.1	13	7268997	7276569
CN01_10G006920	10	18723866	18725064	XP_010934097.1	11	14473025	14475161
CN01_10G006860	10	18420306	18471329	XP_010934086.1	11	14604278	14634482
CN01_10G006850	10	18365014	18376618	XP_010934085.1	11	14649102	14664886
CN01_10G006830	10	18341015	18343938	XP_010934084.1	11	14720036	14723522
CN01_10G006800	10	18284741	18286418	XP_010934082.1	11	14740121	14741377
CN01_10G006790	10	18260177	18273188	XP_010934081.1	11	14766911	14772926
CN01_10G006780	10	18062449	18063770	XP_010934079.1	11	14805183	14806931
CN01_10G006770	10	17998050	18012630	XP_010934078.1	11	14843490	14856766
CN01_10G006760	10	17979390	17994575	XP_010934076.1	11	14865210	14895694
CN01_10G006750	10	17970578	17973392	XP_010934075.1	11	14911263	14914704
CN01_10G006740	10	17946299	17961889	XP_010934074.1	11	14973755	14991275
CN01_10G006720	10	17875422	17882208	XP_010934071.1	11	15026965	15034436
CN01_10G006700	10	17828585	17838165	XP_010934070.1	11	15068654	15080059
CN01_10G006680	10	17770797	17783582	XP_010934069.1	11	15129222	15139804
CN01_10G006670	10	17742116	17747993	XP_010934068.1	11	15145494	15151543
CN01_10G006650	10	17712396	17720889	XP_010934063.1	11	15175847	15183940
CN01_10G006640	10	17688666	17690801	XP_010934062.1	11	15195424	15204121
CN01_10G006630	10	17660748	17662463	XP_010934061.1	11	15204600	15206528
CN01_10G006610	10	17555712	17565565	XP_010934060.1	11	15241556	15245196
CN01_10G006600	10	17534830	17535975	XP_010934057.1	11	15257026	15257962
CN01_10G006590	10	17524612	17526484	XP_010934056.1	11	15273017	15275573
CN01_10G006580	10	17474657	17477338	XP_010934053.1	11	15334658	15337399
CN01_10G006560	10	17449456	17450454	XP_010934052.1	11	15356530	15357423
CN01_10G006550	10	17417430	17424968	XP_010934171.1	11	15383786	15395002
CN01_10G006530	10	17384969	17388730	XP_010934051.1	11	15460604	15464897
CN01_10G006520	10	17357596	17365913	XP_010934050.1	11	15466738	15478306
CN01_10G006500	10	17341712	17350822	XP_010934049.1	11	15497764	15498673
CN01_10G006480	10	17332154	17335938	XP_010934048.1	11	15527968	15531913
CN01_10G006470	10	17284600	17302277	XP_010934046.1	11	15537607	15548113
CN01_10G006430	10	17258753	17259907	XP_010934044.1	11	15559525	15560390
CN01_10G006420	10	17223719	17229861	XP_010934043.1	11	15623012	15625245
CN01_10G006370	10	17056262	17058104	XP_010934032.1	11	15795396	15797090
CN01_10G006330	10	16869699	16871851	XP_010934031.1	11	15890172	15892066
CN01_10G006280	10	16607921	16623979	XP_010934025.1	11	16088592	16116735
CN01_10G006270	10	16496979	16538455	XP_010934020.1	11	16156537	16176335
CN01_10G006260	10	16469571	16474985	XP_010934019.1	11	16208346	16213525
CN01_10G006240	10	16424188	16425493	XP_010934164.1	11	16332342	16334577
CN01_10G006230	10	16380508	16401946	XP_010934018.1	11	16343300	16350651
CN01_10G006200	10	16140689	16141651	XP_010934016.1	11	16444533	16454728
CN01_10G006190	10	16096167	16116162	XP_010934015.1	11	16490775	16491707
CN01_10G006150	10	15759021	15775974	XP_010934001.1	11	16646630	16663871
CN01_10G006130	10	15596878	15601173	XP_010933999.1	11	16748652	16753297
CN01_10G006110	10	15543038	15547484	XP_010933995.1	11	16813039	16817455
CN01_10G006100	10	15527077	15537314	XP_010933994.1	11	16822132	16834704
CN01_10G006090	10	15451274	15456279	XP_010933991.1	11	16891638	16896701
CN01_10G006080	10	15438099	15440692	XP_010933990.1	11	16906156	16908390
CN01_10G006070	10	15346576	15349186	XP_010933989.1	11	17017067	17019621
CN01_10G006060	10	15275360	15277918	XP_010933988.1	11	17112340	17115435
CN01_10G006030	10	15248179	15250073	XP_010933987.1	11	17128800	17130774
CN01_10G006020	10	15235932	15236962	XP_010933986.1	11	17158977	17160091
CN01_10G006010	10	15215737	15226079	XP_010933984.1	11	17175958	17186480
CN01_10G006000	10	15210281	15210955	XP_010934160.1	11	17201078	17201758
CN01_10G005980	10	15171593	15177211	XP_010933982.1	11	17216076	17222474
CN01_10G005970	10	15112742	15113230	XP_010933980.1	11	17256351	17257327
CN01_10G005960	10	15091654	15093245	XP_010933981.1	11	17243757	17245794
CN01_10G005950	10	15044129	15045379	XP_010933979.1	11	17264751	17269269
CN01_10G005940	10	15027143	15039433	XP_010933974.1	11	17289371	17302566
CN01_10G005930	10	15003223	15007857	XP_010933970.1	11	17314718	17320910
CN01_10G005920	10	14999252	15001649	XP_010933967.1	11	17322379	17325198
CN01_10G005900	10	14967596	14989431	XP_010933964.1	11	17336224	17354056
CN01_10G005880	10	14948702	14954785	XP_010933962.1	11	17371050	17378113
CN01_10G005870	10	14919161	14919550	XP_010933959.1	11	17387223	17389230
CN01_10G005840	10	14795753	14797098	XP_010933951.1	11	17514835	17516135
CN01_10G005830	10	14779739	14787558	XP_010933950.1	11	17523304	17530051
CN01_10G005810	10	14728605	14729447	XP_010933946.1	11	17577429	17578159
CN01_10G005780	10	14609692	14619756	XP_010933944.1	11	17756433	17764383
CN01_10G005740	10	14494904	14497673	XP_010933936.1	11	17822390	17824915
CN01_10G005720	10	14443237	14444220	XP_010933934.1	11	17862441	17871252
CN01_10G005690	10	14365384	14398695	XP_010933929.1	11	17898769	17919816
CN01_10G005680	10	14284512	14298041	XP_010933926.1	11	17927146	17955414
CN01_10G005670	10	14274541	14278100	XP_010933925.1	11	17973487	17976581
CN01_10G005660	10	14259675	14272765	XP_010933924.1	11	17977970	17983279
CN01_10G005650	10	14115927	14129133	XP_010933923.1	11	18006087	18008045
CN01_10G005640	10	14070343	14073098	XP_010933921.1	11	18029255	18031119
CN01_10G005630	10	14062117	14063084	XP_010933920.1	11	18047246	18048176
CN01_10G005600	10	13999633	14000438	XP_010933918.1	11	18071636	18072881
CN01_10G005580	10	13912960	13914583	XP_010934157.1	11	18126472	18127615
CN01_10G005570	10	13895140	13905482	XP_010933916.1	11	18172320	18178493
CN01_10G005560	10	13887010	13893800	XP_010933914.1	11	18199603	18209239
CN01_10G005540	10	13780829	13795545	XP_010933912.1	11	18226994	18233581
CN01_10G005530	10	13701558	13725618	XP_010933911.1	11	18267485	18299731
CN01_10G005520	10	13681505	13687211	XP_010933910.1	11	18309588	18313120
CN01_10G005510	10	13671805	13678346	XP_010933909.1	11	18374038	18374912
CN01_10G005490	10	13651858	13654790	XP_010933908.1	11	18398724	18402120
CN01_10G005480	10	13644546	13645738	XP_010933907.1	11	18405237	18408530
CN01_10G005470	10	13434744	13437906	XP_010933898.1	11	18632487	18636543
CN01_10G005440	10	13311805	13312437	XP_010933895.1	11	18674077	18676614
CN01_10G005430	10	13216105	13223568	XP_010933893.1	11	18756735	18769137
CN01_10G005410	10	13202103	13204218	XP_010933891.1	11	18824985	18826257
CN01_10G005400	10	13169161	13170813	XP_010933890.1	11	18889767	18892084
CN01_10G005390	10	13104828	13107107	XP_010933889.1	11	18937981	18945770
CN01_10G005380	10	13073917	13090544	XP_010933887.1	11	18962429	18966842
CN01_10G005370	10	13065270	13066967	XP_010933885.1	11	19003100	19004881
CN01_10G005360	10	13042038	13044394	XP_010933882.1	11	19068091	19071995
CN01_10G005330	10	13024660	13027454	XP_010933883.1	11	19071707	19077373
CN01_10G005320	10	13012846	13021576	XP_010933881.1	11	19094873	19104131
CN01_10G005300	10	12962567	12972185	XP_010933880.1	11	19136930	19148673
CN01_10G005260	10	12880566	12883872	XP_010933874.1	11	19310563	19313802
CN01_10G005250	10	12854978	12868966	XP_010933872.1	11	19337855	19343786
CN01_10G005240	10	12843054	12846288	XP_010933871.1	11	19373363	19376698
CN01_10G005220	10	12740720	12742865	XP_010933870.1	11	19412497	19414869
CN01_10G005210	10	12651351	12657599	XP_010933869.1	11	19450366	19456792
CN01_10G005200	10	12613743	12633845	XP_010933863.1	11	19492809	19509233
CN01_10G005180	10	12564853	12579264	XP_010933858.1	11	19530029	19538863
CN01_10G005150	10	12438495	12440672	XP_010933854.1	11	19636466	19639377
CN01_10G005140	10	12402680	12403450	XP_010933851.1	11	19683536	19684387
CN01_10G005130	10	12348966	12351334	XP_010933850.1	11	19706059	19708273
CN01_10G005110	10	12279453	12286029	XP_010933846.1	11	19723655	19730811
CN01_10G005100	10	12141209	12145156	XP_010933843.1	11	19817392	19823369
CN01_10G005080	10	12068894	12089779	XP_010934153.1	11	19863391	19885225
CN01_10G005070	10	12039047	12039982	XP_010933841.1	11	19904058	19906678
CN01_10G005060	10	11981715	11987458	XP_010933840.1	11	19913800	19921250
CN01_10G005050	10	11974665	11977328	XP_010933838.1	11	19946095	19949247
CN01_10G005040	10	11953779	11954216	XP_010933836.1	11	19952212	19956893
CN01_10G005010	10	11899769	11912567	XP_010933831.1	11	20007166	20019978
CN01_10G005000	10	11885677	11890947	XP_010933828.1	11	20020559	20028257
CN01_10G004990	10	11868655	11869132	XP_010933825.1	11	20051838	20053294
CN01_10G004980	10	11817452	11818371	XP_010933824.1	11	20055076	20055968
CN01_10G004970	10	11808058	11814921	XP_010933816.1	11	20059012	20087598
CN01_10G004960	10	11795601	11803138	XP_010933819.1	11	20076782	20103292
CN01_10G004920	10	11648193	11656877	XP_010933803.1	11	20197033	20223405
CN01_10G004910	10	11645133	11645793	XP_010933801.1	11	20229864	20230987
CN01_10G004900	10	11618230	11629688	XP_010933797.1	11	20258540	20269732
CN01_10G004890	10	11612786	11613839	XP_010933796.1	11	20270835	20271881
CN01_10G004880	10	11585717	11587523	XP_010933795.1	11	20294124	20296269
CN01_10G004870	10	11557948	11570019	XP_010933793.1	11	20304236	20315313
CN01_10G004850	10	11519600	11520268	XP_010933792.1	11	20331044	20332146
CN01_10G004840	10	11487793	11516074	XP_010933790.1	11	20334749	20355899
CN01_10G004830	10	11433798	11444315	XP_010933784.1	11	20398696	20406174
CN01_10G004820	10	11408266	11408727	XP_010933783.1	11	20422649	20423425
CN01_10G004810	10	11400993	11403517	XP_010933782.1	11	20426745	20429995
CN01_10G004730	10	11182511	11193795	XP_010933781.1	11	20449369	20460352
CN01_10G004710	10	11125766	11126888	XP_010933776.1	11	20514058	20516122
CN01_10G004690	10	11025520	11052607	XP_010933775.1	11	20542907	20565315
CN01_10G004680	10	10893704	10896464	XP_010934149.1	11	20584796	20592421
CN01_10G004670	10	10869575	10874528	XP_010933772.1	11	20616221	20621016
CN01_10G004660	10	10781898	10846425	XP_010933771.1	11	20646006	20677152
CN01_10G004650	10	10756802	10773475	XP_010933768.1	11	20685883	20702702
CN01_10G004640	10	10715721	10717130	XP_010933767.1	11	20752975	20754515
CN01_10G004630	10	10708596	10712012	XP_010933766.1	11	20759139	20767610
CN01_10G004620	10	10685025	10688428	XP_010933763.1	11	20784099	20787876
CN01_10G004600	10	10674835	10676404	XP_010933761.1	11	20796284	20798729
CN01_10G004590	10	10670528	10672091	XP_010933760.1	11	20803377	20804967
CN01_10G004580	10	10658489	10662444	XP_010933759.1	11	20809756	20814195
CN01_10G004570	10	10643266	10655944	XP_010933758.1	11	20816526	20828598
CN01_10G004560	10	10635805	10637624	XP_010933757.1	11	20836748	20838875
CN01_10G004550	10	10594147	10596594	XP_010933756.1	11	20861094	20863378
CN01_10G004540	10	10553148	10569609	XP_010933755.1	11	20880499	20888716
CN01_10G004530	10	10510275	10541768	XP_010933751.1	11	20892649	20920911
CN01_10G004520	10	10488068	10509005	XP_010933749.1	11	20922456	20942748
CN01_10G004490	10	10409234	10410347	XP_010933748.1	11	20950030	20951350
CN01_10G004480	10	10396181	10403824	XP_010933747.1	11	20954038	20962970
CN01_10G004460	10	10352361	10361052	XP_010933742.1	11	20994188	21003147
CN01_10G004430	10	10303594	10304112	XP_010934148.1	11	21054537	21055055
CN01_10G004420	10	10252208	10263636	XP_010933737.1	11	21113118	21123869
CN01_10G004410	10	10232899	10233606	XP_010934147.1	11	21133063	21133770
CN01_10G004400	10	10212326	10213144	XP_010933730.1	11	21149365	21150010
CN01_10G004390	10	10195236	10205482	XP_010933729.1	11	21182646	21210537
CN01_10G004360	10	10158552	10159187	XP_010933727.1	11	21227093	21228019
CN01_10G004320	10	10061527	10063007	XP_010933723.1	11	21323031	21324906
CN01_10G004310	10	10040494	10044285	XP_010933722.1	11	21353349	21359822
CN01_10G004300	10	10037316	10039553	XP_010934143.1	11	21358992	21361575
CN01_10G004290	10	10024001	10025164	XP_010933719.1	11	21371113	21372352
CN01_10G004230	10	9903264	9906096	XP_010933715.1	11	21433285	21436024
CN01_10G004220	10	9878451	9880407	XP_010933714.1	11	21450719	21452512
CN01_10G004210	10	9849527	9855476	XP_010933713.1	11	21475164	21478415
CN01_10G004190	10	9812842	9816989	XP_010933708.1	11	21506834	21511140
CN01_10G004180	10	9802690	9808488	XP_010933704.1	11	21513980	21522293
CN01_10G004170	10	9730627	9732713	XP_010933703.1	11	21560496	21563150
CN01_10G004110	10	9394940	9416664	XP_010933693.1	11	21727384	21749728
CN01_10G004100	10	9328199	9336972	XP_010933692.1	11	21784235	21791801
CN01_10G004080	10	9211624	9212025	XP_010933689.1	11	21848292	21848780
CN01_10G004070	10	9202616	9203924	XP_010933688.1	11	21856773	21857719
CN01_10G004060	10	9195587	9196265	XP_010933687.1	11	21883289	21883926
CN01_10G004050	10	9158733	9159459	XP_010934141.1	11	21889140	21893161
CN01_10G004040	10	9102367	9125107	XP_010933684.1	11	21961536	21995583
CN01_10G004020	10	9029669	9032056	XP_010933683.1	11	22007761	22011153
CN01_10G004000	10	8981207	8989447	XP_010933681.1	11	22062548	22070791
CN01_10G003980	10	8950661	8960686	XP_010933680.1	11	22075679	22089259
CN01_10G003970	10	8916361	8917023	XP_010933678.1	11	22102910	22104218
CN01_10G003960	10	8849389	8893176	XP_010933677.1	11	22123272	22155172
CN01_10G003910	10	8607408	8611488	XP_010933669.1	11	22243362	22250735
CN01_10G003900	10	8584159	8585211	XP_010933668.1	11	22264545	22266359
CN01_10G003890	10	8544397	8547112	XP_010934138.1	11	22282441	22284190
CN01_10G003860	10	8429118	8470329	XP_010933666.1	11	22368962	22413801
CN01_10G003850	10	8426607	8427664	XP_010933664.1	11	22414186	22416631
CN01_10G003840	10	8413335	8418603	XP_010933663.1	11	22423274	22431246
CN01_10G003820	10	8388757	8389185	XP_010934136.1	11	22470490	22470905
CN01_10G003810	10	8347406	8355393	XP_010933658.1	11	22506283	22517939
CN01_10G003800	10	8293220	8294434	XP_010934135.1	11	22526456	22527878
CN01_10G003770	10	8205283	8230702	XP_010933653.1	11	22653304	22681716
CN01_10G003760	10	8163326	8192562	XP_010933650.1	11	22684743	22699213
CN01_10G003750	10	8154861	8156150	XP_010933649.1	11	22708622	22710227
CN01_10G003700	10	8096227	8100678	XP_010933642.1	11	22753392	22760845
CN01_10G003670	10	8048906	8054713	XP_010933630.1	11	23096225	23102243
CN01_10G003640	10	7993402	8014772	XP_010933625.1	11	23155661	23166351
CN01_10G003630	10	7981778	7982424	XP_010934130.1	11	23180407	23182439
CN01_10G003610	10	7973328	7975212	XP_010933624.1	11	23186722	23188531
CN01_10G003600	10	7954988	7969538	XP_010933623.1	11	23217981	23229849
CN01_10G003590	10	7945542	7948800	XP_010933622.1	11	23233979	23236136
CN01_10G003580	10	7932133	7942674	XP_010933619.1	11	23244514	23254944
CN01_10G003570	10	7886733	7922987	XP_010933617.1	11	23264667	23292057
CN01_10G003560	10	7868628	7878266	XP_010933614.1	11	23294809	23304107
CN01_10G003540	10	7835008	7841652	XP_010933607.1	11	23329533	23339194
CN01_10G003520	10	7816134	7825312	XP_010933606.1	11	23352556	23361396
CN01_10G003510	10	7804883	7805972	XP_010933605.1	11	23390312	23391514
CN01_10G003500	10	7761210	7762608	XP_010933603.1	11	23446961	23448439
CN01_10G003490	10	7712383	7759501	XP_010933599.1	11	23451227	23463256
CN01_10G003470	10	7672281	7672655	XP_010934129.1	11	23471957	23479116
CN01_10G003460	10	7661540	7669695	XP_010933598.1	11	23481342	23490067
CN01_10G003410	10	7559988	7561805	XP_010933589.1	11	23671445	23673389
CN01_10G003400	10	7537788	7541021	XP_010933588.1	11	23684880	23688847
CN01_10G003390	10	7501808	7504783	XP_010933587.1	11	23717096	23723321
CN01_10G003380	10	7459008	7477103	XP_010933582.1	11	23737928	23749854
CN01_10G003370	10	7451559	7456287	XP_010933581.1	11	23752133	23756933
CN01_10G003360	10	7444912	7448288	XP_010933580.1	11	23759070	23761861
CN01_10G003350	10	7398310	7411534	XP_010933572.1	11	23783817	23820699
CN01_10G003340	10	7366323	7381063	XP_010933570.1	11	23834798	23847908
CN01_10G003330	10	7363434	7364136	XP_010933569.1	11	23849231	23850748
CN01_10G003320	10	7345375	7346598	XP_010933568.1	11	23859390	23861718
CN01_10G003310	10	7340749	7341513	XP_010933567.1	11	23865679	23866960
CN01_10G003300	10	7333660	7338457	XP_010933566.1	11	23868971	23873727
CN01_10G003270	10	7268653	7277404	XP_010933565.1	11	23890074	23899300
CN01_10G003250	10	7224340	7227559	XP_010933561.1	11	23915540	23919068
CN01_10G003240	10	7222922	7223614	XP_010934124.1	11	23920794	23921590
CN01_10G003220	10	7205406	7210432	XP_010933559.1	11	23943906	23949847
CN01_10G003210	10	7154070	7155781	XP_010933558.1	11	23989749	23991596
CN01_10G003200	10	7115971	7122380	XP_010933557.1	11	23998815	24005497
CN01_10G003180	10	7092196	7103548	XP_010933555.1	11	24024237	24047859
CN01_10G003170	10	7074559	7081718	XP_010933554.1	11	24061550	24069363
CN01_10G003160	10	7067479	7073138	XP_010933552.1	11	24070435	24075129
CN01_10G003150	10	7056023	7061999	XP_010933550.1	11	24080051	24086216
CN01_10G003130	10	7022744	7023311	XP_010933549.1	11	24102649	24104499
CN01_10G003120	10	6996763	7003343	XP_010933547.1	11	24113254	24120096
CN01_10G003110	10	6988018	6989345	XP_010933545.1	11	24134470	24136381
CN01_10G003100	10	6963375	6967581	XP_010933544.1	11	24157695	24162164
CN01_10G003090	10	6930761	6932679	XP_010933543.1	11	24185623	24187613
CN01_10G003080	10	6884289	6898825	XP_010933540.1	11	24199463	24210445
CN01_10G003070	10	6860304	6880830	XP_010933539.1	11	24225276	24246379
CN01_10G003060	10	6850076	6851245	XP_010933538.1	11	24257217	24257857
CN01_10G003050	10	6824629	6835082	XP_010933535.1	11	24260967	24272417
CN01_10G003040	10	6816086	6822535	XP_010933533.1	11	24273504	24280073
CN01_10G003020	10	6793040	6794034	XP_010933531.1	11	24290536	24291682
CN01_10G003010	10	6709433	6743701	XP_010933530.1	11	24304010	24331504
CN01_10G002990	10	6665182	6682645	XP_010933524.1	11	24372517	24387883
CN01_10G002980	10	6656172	6661839	XP_010933523.1	11	24390249	24396064
CN01_10G002960	10	6633400	6641108	XP_010933521.1	11	24418873	24425400
CN01_10G002950	10	6617625	6625972	XP_010933520.1	11	24427501	24435919
CN01_10G002940	10	6552646	6593826	XP_010934118.1	11	24439537	24478857
CN01_10G002920	10	6525112	6527827	XP_010933518.1	11	24492158	24494435
CN01_10G002910	10	6518929	6524910	XP_010933515.1	11	24494577	24501733
CN01_10G002890	10	6493253	6510704	XP_010933513.1	11	24509184	24516551
CN01_10G002870	10	6467461	6469079	XP_010933507.1	11	24543077	24544829
CN01_10G002850	10	6451452	6453978	XP_010933506.1	11	24558594	24560948
CN01_10G002830	10	6433867	6439978	XP_010933502.1	11	24575680	24585685
CN01_10G002820	10	6429085	6431121	XP_010934117.1	11	24584493	24586931
CN01_10G002810	10	6418721	6421637	XP_010933499.1	11	24590464	24594915
CN01_10G002800	10	6410779	6413993	XP_010933498.1	11	24603459	24606728
CN01_10G002790	10	6395267	6403850	XP_010933494.1	11	24608573	24616185
CN01_10G002780	10	6362596	6392163	XP_010933492.1	11	24620341	24633285
CN01_10G002770	10	6340453	6341630	XP_010934115.1	11	24647918	24656168
CN01_10G002760	10	6334219	6335873	XP_010933490.1	11	24662471	24663770
CN01_10G002740	10	6302717	6308527	XP_010933487.1	11	24694461	24698487
CN01_10G002720	10	6217944	6237125	XP_010933485.1	11	24732273	24750360
CN01_10G002700	10	6178343	6179777	XP_010933482.1	11	24781380	24782370
CN01_10G002690	10	6145453	6149928	XP_010933480.1	11	24808667	24816312
CN01_10G002680	10	6140961	6144042	XP_010934114.1	11	24817758	24821418
CN01_10G002670	10	6122943	6135137	XP_010933479.1	11	24859903	24865911
CN01_10G002660	10	6046623	6047273	XP_010933478.1	11	24875624	24876799
CN01_10G002650	10	6003168	6007808	XP_010934113.1	11	24896597	24898883
CN01_10G002640	10	5997258	5999411	XP_010933477.1	11	24911989	24914259
CN01_10G002630	10	5963820	5967201	XP_010933475.1	11	24921990	24928345
CN01_10G002620	10	5959947	5962558	XP_010933474.1	11	24937942	24940846
CN01_10G002600	10	5863315	5864084	XP_010933472.1	11	24971308	24972826
CN01_10G002580	10	5850606	5854527	XP_010933470.1	11	24995091	24998963
CN01_10G002540	10	5797522	5805898	XP_010933465.1	11	25043908	25051720
CN01_10G002530	10	5781287	5796422	XP_010933464.1	11	25054010	25069053
CN01_10G002520	10	5761069	5763858	XP_010933462.1	11	25079307	25082031
CN01_10G002500	10	5748419	5748841	XP_010934112.1	11	25092767	25095994
CN01_10G002490	10	5731333	5738922	XP_010933459.1	11	25103056	25112184
CN01_10G002470	10	5712929	5723145	XP_010933455.1	11	25128303	25138645
CN01_10G002460	10	5703940	5710364	XP_010933453.1	11	25140680	25147384
CN01_10G002450	10	5700139	5703145	XP_010933452.1	11	25148167	25151074
CN01_10G002440	10	5688577	5690232	XP_010933451.1	11	25162924	25177254
CN01_10G002430	10	5670444	5671928	XP_010933448.1	11	25182216	25183913
CN01_10G002420	10	5640688	5646220	XP_010933446.1	11	25196297	25201938
CN01_10G002400	10	5617508	5625053	XP_010933440.1	11	25220792	25235170
CN01_10G002390	10	5611108	5616506	XP_010933441.1	11	25244729	25252957
CN01_10G002380	10	5608072	5609061	XP_010934111.1	11	25253597	25254617
CN01_10G002360	10	5592237	5592730	XP_010933438.1	11	25280726	25286808
CN01_10G002350	10	5542993	5549933	XP_010933436.1	11	25289980	25302284
CN01_10G002340	10	5536062	5536685	XP_010933435.1	11	25311104	25312077
CN01_10G002330	10	5522623	5524180	XP_010933431.1	11	25328620	25331099
CN01_10G002320	10	5480733	5482141	XP_010933430.1	11	25356940	25358580
CN01_10G002310	10	5452347	5465532	XP_010933429.1	11	25364028	25397643
CN01_10G002280	10	5381133	5389890	XP_010933428.1	11	25413885	25424148
CN01_10G002250	10	5262482	5265430	XP_010933426.1	11	25482952	25486385
CN01_10G002240	10	5228611	5241578	XP_010933425.1	11	25502365	25515567
CN01_10G002220	10	5110633	5151886	XP_010933420.1	11	25579288	25599054
CN01_10G002210	10	5035032	5037082	XP_010933417.1	11	25602526	25609418
CN01_10G002200	10	4993455	4999223	XP_010933413.1	11	25631700	25638252
CN01_10G002190	10	4942903	4948382	XP_010933407.1	11	25658224	25665182
CN01_10G002150	10	4869920	4883635	XP_010933403.1	11	25729172	25742842
CN01_10G002140	10	4865029	4868830	XP_010933402.1	11	25761034	25765084
CN01_10G002130	10	4860330	4861972	XP_010934108.1	11	25768038	25769941
CN01_10G002120	10	4796362	4803295	XP_010933401.1	11	25843869	25856823
CN01_10G002110	10	4781831	4786915	XP_010933400.1	11	25858762	25863354
CN01_10G002100	10	4772630	4779995	XP_010933398.1	11	25865012	25872422
CN01_10G002070	10	4713552	4718658	XP_010933393.1	11	25944218	25948814
CN01_10G002060	10	4674786	4692100	XP_010933392.1	11	25966705	25970664
CN01_10G002030	10	4648824	4652231	XP_010933387.1	11	26007569	26013444
CN01_10G002020	10	4643691	4647564	XP_010933385.1	11	26014604	26015840
CN01_10G002000	10	4531152	4540595	XP_010933381.1	11	26113180	26116524
CN01_10G001990	10	4528436	4530532	XP_010933376.1	11	26129884	26131728
CN01_10G001980	10	4516649	4519168	XP_010933375.1	11	26141245	26143973
CN01_10G001960	10	4486262	4488428	XP_010933369.1	11	26155659	26157556
CN01_10G001950	10	4451609	4458505	XP_010934104.1	11	26183800	26191294
CN01_10G001920	10	4401744	4403044	XP_010933363.1	11	26207178	26208423
CN01_10G001910	10	4383597	4391375	XP_010933362.1	11	26212455	26219684
CN01_10G001900	10	4374242	4375964	XP_010933361.1	11	26227823	26229613
CN01_10G001860	10	4308604	4309594	XP_010933357.1	11	26298485	26299616
CN01_10G001820	10	4244885	4247221	XP_010933354.1	11	26352832	26355528
CN01_10G001810	10	4226900	4237541	XP_010933352.1	11	26374415	26385152
CN01_10G001770	10	4192543	4197516	XP_010933348.1	11	26442672	26448354
CN01_10G001760	10	4177627	4184373	XP_010933344.1	11	26469121	26478626
CN01_10G001750	10	4172434	4176962	XP_010933340.1	11	26480137	26484351
CN01_10G001730	10	4077805	4095345	XP_010933338.1	11	26516090	26535198
CN01_10G001720	10	4040363	4067129	XP_010934100.1	11	26564049	26602828
CN01_10G001690	10	3915248	3933325	XP_010933333.1	11	26625869	26640816
CN01_10G001680	10	3889511	3890131	XP_010933332.1	11	26660147	26661649
CN01_10G001670	10	3850175	3853216	XP_010933330.1	11	26698405	26709251
CN01_10G001660	10	3841007	3843352	XP_010933329.1	11	26715539	26718615
CN01_10G001640	10	3805678	3807876	XP_010933328.1	11	26746564	26748846
CN01_10G001630	10	3780484	3792645	XP_010933325.1	11	26753884	26766651
CN01_10G001570	10	3686716	3689042	XP_010934175.1	11	26850891	26853476
CN01_10G001560	10	3661195	3664846	XP_010934176.1	11	26890224	26894428
CN01_10G001530	10	3614856	3616757	XP_010934178.1	11	27002571	27004950
CN01_10G001510	10	3579726	3580253	XP_010934382.1	11	27050492	27051022
CN01_10G001460	10	3445195	3446088	XP_010934384.1	11	27129835	27130677
CN01_10G001450	10	3440470	3443929	XP_010934385.1	11	27132238	27134618
CN01_10G001440	10	3417186	3420821	XP_010934180.1	11	27141499	27155666
CN01_10G001410	10	3402750	3408757	XP_010934183.1	11	27173077	27180281
CN01_10G001390	10	3382996	3391781	XP_010934190.1	11	27182459	27191185
CN01_10G001380	10	3355806	3372453	XP_010934187.1	11	27191329	27206752
CN01_10G001350	10	3311123	3317235	XP_010934193.1	11	27237750	27244534
CN01_10G001340	10	3302942	3309562	XP_010934195.1	11	27247503	27252189
CN01_10G001330	10	3243958	3250205	XP_010934198.1	11	27264422	27270625
CN01_10G001320	10	3242127	3243906	XP_010934197.1	11	27270573	27272408
CN01_10G001280	10	3219902	3225164	XP_010934199.1	11	27304938	27310142
CN01_10G001260	10	3204978	3206733	XP_010934201.1	11	27318910	27324552
CN01_10G001250	10	3191980	3198808	XP_010934202.1	11	27330583	27338649
CN01_10G001230	10	3171898	3172547	XP_010934205.1	11	27355709	27356991
CN01_10G001220	10	3154671	3166903	XP_010934208.1	11	27379200	27391674
CN01_10G001210	10	3146445	3153716	XP_010934210.1	11	27392524	27399998
CN01_10G001170	10	3078682	3093728	XP_010934212.1	11	27463842	27480307
CN01_10G001160	10	3072774	3077586	XP_010934215.1	11	27481409	27486092
CN01_10G001150	10	3044129	3063682	XP_010934216.1	11	27495201	27508156
CN01_10G001120	10	3004048	3011943	XP_010934224.1	11	27558285	27566155
CN01_10G001100	10	2945174	2950211	XP_010934386.1	11	27612637	27613315
CN01_10G001080	10	2936291	2937270	XP_010934226.1	11	27628118	27629808
CN01_10G001070	10	2895748	2897295	XP_010934227.1	11	27651124	27652877
CN01_10G001060	10	2869782	2881204	XP_010934228.1	11	27656960	27666097
CN01_10G001050	10	2840243	2860726	XP_010934229.1	11	27677501	27696542
CN01_10G001040	10	2831434	2833454	XP_010934230.1	11	27699227	27703963
CN01_10G001030	10	2813614	2821456	XP_010934231.1	11	27709284	27718113
CN01_10G001020	10	2808608	2811436	XP_010934235.1	11	27719362	27722957
CN01_10G000980	10	2778981	2781164	XP_010934237.1	11	27753885	27756296
CN01_10G000940	10	2702509	2703430	XP_010934243.1	11	27806847	27807963
CN01_10G000910	10	2652525	2659813	XP_010934245.1	11	27832344	27839800
CN01_10G000900	10	2634780	2650263	XP_010934246.1	11	27843640	27859157
CN01_10G000890	10	2611659	2631100	XP_010934247.1	11	27862293	27870906
CN01_10G000860	10	2587615	2595025	XP_010934249.1	11	27885312	27893843
CN01_10G000810	10	2460537	2469601	XP_010934253.1	11	27959169	27967862
CN01_10G000800	10	2453997	2457785	XP_010934254.1	11	27979862	27984534
CN01_10G000780	10	2431362	2443692	XP_010934256.1	11	27994850	27999039
CN01_10G000770	10	2414784	2422475	XP_010934261.1	11	28012925	28021739
CN01_10G000760	10	2396642	2400514	XP_010934262.1	11	28035806	28039678
CN01_10G000740	10	2350585	2357263	XP_010934264.1	11	28054277	28067881
CN01_10G000710	10	2292563	2293528	XP_010934268.1	11	28117850	28119441
CN01_10G000690	10	2256665	2257795	XP_010934271.1	11	28172139	28173732
CN01_10G000680	10	2247871	2250944	XP_010934272.1	11	28177349	28180415
CN01_10G000670	10	2226547	2230610	XP_010934284.1	11	28195033	28199432
CN01_10G000660	10	2220575	2223214	XP_010934286.1	11	28200387	28205708
CN01_10G000640	10	2176945	2195461	XP_010934290.1	11	28221979	28227447
CN01_10G000630	10	2167985	2175091	XP_010934291.1	11	28228383	28235628
CN01_10G000590	10	2049186	2073048	XP_010934297.1	11	28296789	28321057
CN01_10G000580	10	1951001	1968355	XP_010934300.1	11	28355523	28405966
CN01_10G000570	10	1928660	1942713	XP_010934301.1	11	28416326	28431275
CN01_10G000540	10	1863478	1871469	XP_010934309.1	11	28460050	28469248
CN01_10G000520	10	1785230	1785784	XP_010934319.1	11	28598912	28600379
CN01_10G000510	10	1761458	1774884	XP_010934320.1	11	28610351	28624851
CN01_10G000500	10	1760247	1761330	XP_010934321.1	11	28627336	28628300
CN01_10G000430	10	1576057	1576917	XP_010934324.1	11	28773930	28775624
CN01_10G000410	10	1534814	1542692	XP_010934326.1	11	28804621	28812904
CN01_10G000390	10	1517505	1521555	XP_010934327.1	11	28833124	28837491
CN01_10G000380	10	1465639	1478563	XP_010934398.1	11	28882140	28898829
CN01_10G000360	10	1420518	1437032	XP_010934332.1	11	28938430	28951526
CN01_10G000330	10	1390835	1395651	XP_010934336.1	11	28995289	29000811
CN01_10G000310	10	1370620	1370841	XP_010934338.1	11	29011566	29018165
CN01_10G000290	10	1293951	1300146	XP_010934340.1	11	29069558	29075818
CN01_10G000270	10	1158381	1162163	XP_010934344.1	11	29153990	29158403
CN01_10G000250	10	1108210	1108497	XP_010934345.1	11	29174418	29182582
CN01_10G000240	10	1088455	1089163	XP_010934347.1	11	29184793	29187824
CN01_10G000220	10	1074002	1076716	XP_010934400.1	11	29220383	29228938
CN01_10G000210	10	1039859	1042374	XP_010934351.1	11	29288932	29292721
CN01_10G000200	10	1005095	1010308	XP_010934353.1	11	29308836	29314272
CN01_10G000190	10	991679	1001932	XP_010934355.1	11	29341655	29365572
CN01_10G000180	10	928615	933794	XP_010934360.1	11	29401859	29408044
CN01_10G000170	10	848084	859107	XP_010934363.1	11	29460615	29470380
CN01_10G000160	10	803522	834916	XP_010934364.1	11	29475630	29502724
CN01_10G000150	10	795543	799489	XP_010934366.1	11	29523384	29527855
CN01_10G000140	10	784050	793196	XP_010934368.1	11	29529470	29539408
CN01_10G000120	10	663377	666495	XP_010934369.1	11	29576289	29585218
CN01_10G000110	10	623258	646121	XP_010934371.1	11	29598260	29629830
CN01_10G000090	10	547095	569870	XP_010934372.1	11	29751674	29772962
CN01_08G009690	8	52847068	52848630	XP_010940369.1	16	3611351	3613942
CN01_08G009680	8	52838019	52846215	XP_010940366.1	16	3614318	3622489
CN01_08G009660	8	52787834	52812817	XP_010940364.1	16	3650678	3674295
CN01_08G009650	8	52779507	52786150	XP_010940361.1	16	3676614	3686638
CN01_08G009620	8	52755525	52759568	XP_010940360.1	16	3703197	3707450
CN01_04G007680	4	28085099	28103588	XP_010921942.1	5	32567294	32587538
CN01_04G007650	4	27821257	27827396	XP_010921956.1	5	32206958	32214881
CN01_04G007640	4	27772310	27778915	XP_010921953.1	5	32217690	32236815
CN01_04G007630	4	27745308	27749231	XP_010921955.1	5	32235212	32239132
CN01_04G007600	4	27593479	27644430	XP_010921952.1	5	32300613	32359046
CN01_04G007590	4	27581448	27593052	XP_010921951.1	5	32360747	32366460
CN01_04G007530	4	27285584	27286141	XP_010921959.1	5	31919305	31920401
CN01_04G007510	4	27173857	27175572	XP_010921958.1	5	31971968	31973644
CN01_04G007480	4	26963858	26964919	XP_010921973.1	5	31169744	31171083
CN01_04G007470	4	26925812	26928556	XP_010921974.1	5	31159527	31168032
CN01_04G007450	4	26817964	26825281	XP_010921975.1	5	31056027	31064119
CN01_04G007440	4	26807880	26809796	XP_010921976.1	5	31045561	31047721
CN01_04G007430	4	26670835	26674907	XP_010921987.1	5	30180469	30185969
CN01_04G007410	4	26627890	26642002	XP_010921986.1	5	30387109	30391287
CN01_04G007400	4	26620314	26623248	XP_010921984.1	5	30395824	30398921
CN01_04G007390	4	26599587	26602029	XP_010921983.1	5	30424538	30431962
CN01_04G007350	4	26251920	26253634	XP_010922006.1	5	29402139	29404226
CN01_04G007330	4	26202646	26203041	XP_010922005.1	5	29412616	29418876
CN01_04G007320	4	26178759	26179898	XP_010922004.1	5	29416821	29418495
CN01_04G007310	4	26140942	26162684	XP_010922002.1	5	29433219	29455362
CN01_04G007300	4	25928048	25954820	XP_010921999.1	5	29496182	29516228
CN01_05G011040	5	57710879	57714122	XP_010936595.1	13	9004444	9011317
CN01_05G011030	5	57688130	57708722	XP_010936596.1	13	9013849	9018573
CN01_05G011000	5	57600796	57611816	XP_010936591.1	13	8918559	8930661
CN01_05G010980	5	57468991	57473683	XP_010936581.1	13	8851522	8856460
CN01_07G015520	7	64833247	64841979	XP_010918055.1	4	3973741	3988018
CN01_07G015500	7	64804809	64807993	XP_010918184.1	4	4006916	4030794
CN01_07G015490	7	64666888	64674943	XP_010918089.1	4	4778967	4783766
CN01_07G015480	7	64652691	64657583	XP_010918090.1	4	4789570	4798957
CN01_07G015440	7	64510074	64519499	XP_010918079.1	4	4462599	4472075
CN01_07G015430	7	64441637	64445651	XP_010918081.1	4	4557213	4560000
CN01_07G015410	7	64302260	64305505	XP_010918082.1	4	4605938	4609278
CN01_07G015380	7	64173472	64174962	XP_010918085.1	4	4714071	4716604
CN01_07G015360	7	64154812	64156732	XP_010918097.1	4	4892932	4895110
CN01_07G015350	7	64056604	64065892	XP_010918092.1	4	4807794	4812829
CN01_07G015340	7	64035447	64039725	XP_010918091.1	4	4801000	4805499
CN01_07G015320	7	64002922	64012129	XP_010918112.1	4	5274087	5287499
CN01_07G015300	7	63991508	63992635	XP_010918109.1	4	5270158	5271703
CN01_07G015290	7	63985234	63990140	XP_010918108.1	4	5261405	5269604
CN01_07G015280	7	63876464	63878761	XP_010918188.1	4	5150059	5152218
CN01_07G015270	7	63795659	63803229	XP_010918107.1	4	5122329	5134064
CN01_07G015260	7	63759742	63791342	XP_010918105.1	4	5088945	5121546
CN01_07G015250	7	63741440	63744534	XP_010918104.1	4	5081298	5085599
CN01_07G015220	7	63558702	63561122	XP_010918121.1	4	5939571	5942361
CN01_07G015180	7	63412594	63412929	XP_010918197.1	4	6072108	6072503
CN01_07G015150	7	63302569	63308820	XP_010918134.1	4	6144676	6147366
CN01_07G015140	7	63294537	63299222	XP_010918190.1	4	5371782	5377849
CN01_07G015110	7	63159007	63165893	XP_010918141.1	4	6316960	6338310
CN01_07G015090	7	63052920	63068646	XP_010918136.1	4	6277810	6291055
CN01_07G015080	7	62967606	62968129	XP_010918165.1	4	7140925	7141523
CN01_07G015060	7	62790966	62791859	XP_010918161.1	4	6978900	6979793
CN01_07G015030	7	62369091	62370415	XP_010918201.1	4	6662637	6664166
CN01_07G015020	7	62330536	62340757	XP_010918156.1	4	6637054	6644372
CN01_07G015010	7	62288518	62298117	XP_010918152.1	4	6516880	6544366
CN01_07G015000	7	62269795	62271377	XP_010918151.1	4	6500984	6502597
CN01_07G014990	7	62220528	62221643	XP_010918150.1	4	6410749	6411878
CN01_07G014970	7	62126795	62147376	XP_010918167.1	4	7415202	7491656
CN01_07G014870	7	61292458	61300260	XP_010918172.1	4	7642386	7650671
CN01_07G014860	7	61038400	61051985	XP_010918173.1	4	7798186	7810670
CN01_07G014850	7	60982899	60985312	XP_010918174.1	4	7881801	7894602
CN01_07G014840	7	60965950	60975779	XP_010918176.1	4	7896527	7904461
CN01_07G014830	7	60936932	60964511	XP_010918179.1	4	7905412	7952612
CN01_07G014820	7	60746839	60747889	XP_010918213.1	4	8682433	8683954
CN01_07G014810	7	60698036	60720112	XP_010918214.1	4	8724026	8742684
CN01_07G014800	7	60692235	60693067	XP_010918217.1	4	8769764	8770527
CN01_07G014790	7	60635983	60638690	XP_010918218.1	4	8798492	8800352
CN01_07G014770	7	60502545	60503477	XP_010918232.1	4	8912805	8913712
CN01_07G014760	7	60491236	60491526	XP_010918223.1	4	9134374	9134768
CN01_07G014660	7	59841070	59875227	XP_010918236.1	4	9562264	9608681
CN01_07G014650	7	59732063	59772966	XP_010918238.1	4	9700132	9719009
CN01_07G014640	7	59583765	59631889	XP_010918240.1	4	9891519	9919243
CN01_07G014620	7	59445873	59472636	XP_010918244.1	4	10083550	10089251
CN01_07G014610	7	59376577	59388912	XP_010918259.1	4	10865631	10878281
CN01_07G014600	7	59283587	59296429	XP_010918260.1	4	10960432	10973739
CN01_07G014590	7	59179561	59191264	XP_010918261.1	4	11037296	11043891
CN01_07G014580	7	58965714	58979884	XP_010918267.1	4	11142728	11161904
CN01_07G014570	7	58896344	58955026	XP_010918268.1	4	11164878	11216620
CN01_07G014540	7	58538973	58540844	XP_010918284.1	4	12376036	12378137
CN01_07G014490	7	58072301	58074280	XP_010918273.1	4	11523067	11525947
CN01_07G014480	7	58005717	58007726	XP_010918288.1	4	12516608	12518812
CN01_07G014470	7	57922978	57937002	XP_010918290.1	4	12817250	12833033
CN01_07G014430	7	57160155	57162043	XP_010918293.1	4	13095269	13097078
CN01_05G002410	5	6665875	6669470	XP_010936388.1	13	4533042	4536251
CN01_05G002400	5	6665009	6665506	XP_010936386.1	13	4503081	4503748
CN01_05G002390	5	6654669	6662638	XP_010936385.1	13	4487786	4499501
CN01_05G002380	5	6620941	6626270	XP_010936382.1	13	4455467	4460016
CN01_05G002360	5	6475206	6478507	XP_010936379.1	13	4339036	4342247
CN01_05G002350	5	6466625	6469121	XP_010936378.1	13	4325988	4326787
CN01_05G002320	5	6378748	6390471	XP_010936334.1	13	3803350	3813821
CN01_05G002310	5	6366132	6367547	XP_010936336.1	13	3838178	3840360
CN01_05G002260	5	6161028	6172393	XP_010936341.1	13	3895234	3900738
CN01_05G002230	5	6072709	6097996	XP_010936345.1	13	3932157	3944562
CN01_05G002220	5	6030447	6038618	XP_010936395.1	13	3974833	3978469
CN01_05G002210	5	6023659	6030056	XP_010936348.1	13	3978742	3985956
CN01_05G002200	5	5998326	6010028	XP_010936351.1	13	3992932	4004578
CN01_05G002190	5	5972232	5986864	XP_010936353.1	13	4007140	4021292
CN01_05G002180	5	5963105	5971134	XP_010936356.1	13	4021649	4029695
CN01_05G002170	5	5896183	5959058	XP_010936358.1	13	4035060	4075143
CN01_05G002160	5	5842111	5844484	XP_010936362.1	13	4077857	4082381
CN01_05G002140	5	5830137	5835386	XP_010936363.1	13	4088494	4094043
CN01_05G002130	5	5784555	5787586	XP_010936364.1	13	4101529	4104106
CN01_05G002110	5	5667254	5679476	XP_010936365.1	13	4178176	4194577
CN01_05G002100	5	5629056	5653675	XP_010936367.1	13	4212993	4233687
CN01_05G002090	5	5625881	5626750	XP_010936368.1	13	4236006	4236808
CN01_05G002080	5	5613270	5624629	XP_010936371.1	13	4245070	4252102
CN01_05G002060	5	5563506	5595590	XP_010936375.1	13	4272570	4294987
CN01_05G002050	5	5559101	5560144	XP_010936376.1	13	4314168	4320520
CN01_05G002010	5	5494140	5495905	XP_010936390.1	13	3651972	3653699
CN01_05G002000	5	5469913	5476198	XP_010936319.1	13	3619075	3627142
CN01_05G001980	5	5444703	5456836	XP_010936317.1	13	3590387	3606488
CN01_05G001970	5	5433133	5435427	XP_010936389.1	13	3578259	3584197
CN01_05G001960	5	5415903	5432911	XP_010936314.1	13	3569649	3574555
CN01_05G001950	5	5410899	5412698	XP_010936313.1	13	3541385	3544566
CN01_02G000650	2	2217645	2220900	XP_010925254.1	7	1030844	1034708
CN01_02G000630	2	2069239	2083019	XP_010925253.1	7	999831	1010374
CN01_02G000570	2	1863051	1869756	XP_010925229.1	7	701390	708937
CN01_02G000560	2	1833268	1837796	XP_010925228.1	7	683108	687081
CN01_02G000540	2	1719104	1722320	XP_010925311.1	7	1718652	1721994
CN01_02G000530	2	1691697	1696711	XP_010925313.1	7	1741598	1746646
CN01_02G000510	2	1642056	1643477	XP_010925318.1	7	1759576	1761225
CN01_02G000500	2	1602113	1612104	XP_010925319.1	7	1859235	1866021
CN01_02G000490	2	1558605	1560575	XP_010925322.1	7	1917712	1922911
CN01_02G000450	2	1403731	1405625	XP_010925334.1	7	2106716	2119839
CN01_02G000440	2	1381831	1382388	XP_010925336.1	7	2126347	2131820
CN01_02G000430	2	1354143	1373722	XP_010925339.1	7	2149620	2155853
CN01_02G000420	2	1328589	1344039	XP_010925341.1	7	2177207	2196492
CN01_02G000410	2	1308299	1314323	XP_010925342.1	7	2221865	2227996
CN01_02G000400	2	1145381	1177806	XP_010925343.1	7	2233333	2278425
CN01_02G000390	2	1125024	1130453	XP_010925344.1	7	2311185	2316870
CN01_02G000370	2	1110628	1110987	XP_010925348.1	7	2319696	2327391
CN01_02G000340	2	1044333	1048484	XP_010925351.1	7	2348505	2352474
CN01_11G013790	11	62350520	62382370	XP_010929439.1	8	40078491	40107606
CN01_11G013770	11	62279070	62281942	XP_010929435.1	8	39990824	39993668
CN01_11G013760	11	62194296	62196521	XP_010929433.1	8	39935043	39937905
CN01_11G013750	11	62185523	62192471	XP_010929432.1	8	39879244	39886414
CN01_11G013740	11	62102210	62122765	XP_010929429.1	8	39832868	39851825
CN01_11G013720	11	62032887	62033542	XP_010929424.1	8	39818894	39827131
CN01_11G013630	11	61701200	61711277	XP_010929405.1	8	39493570	39503359
CN01_11G013610	11	61569938	61583859	XP_010929401.1	8	39397793	39409942
CN01_11G013600	11	61550629	61551330	XP_010929483.1	8	39392270	39392968
CN01_11G013590	11	61515394	61517840	XP_010929400.1	8	39387117	39389722
CN01_11G013580	11	61468030	61504358	XP_010929399.1	8	39346600	39378968
CN01_11G013570	11	61466561	61467589	XP_010929398.1	8	39344564	39346445
CN01_11G013550	11	61450325	61451068	XP_010929397.1	8	39333645	39334551
CN01_11G013540	11	61425428	61425847	XP_010929393.1	8	39292341	39293043
CN01_11G013500	11	61259246	61264607	XP_010929392.1	8	39204086	39209792
CN01_11G013490	11	61244642	61247288	XP_010929387.1	8	39200024	39201778
CN01_11G013480	11	61205364	61211751	XP_010929389.1	8	39181813	39188524
CN01_11G013460	11	61174342	61178920	XP_010929386.1	8	39152811	39154802
CN01_11G013420	11	61083213	61101399	XP_010929382.1	8	39069115	39085089
CN01_11G013410	11	61078202	61081460	XP_010929380.1	8	39064496	39068033
CN01_11G013400	11	61041147	61066276	XP_010929377.1	8	39023614	39037443
CN01_11G013390	11	61032995	61034971	XP_010929480.1	8	39015254	39015751
CN01_11G013360	11	60994015	60999449	XP_010929375.1	8	38973368	38979463
CN01_11G013350	11	60975987	60986062	XP_010929374.1	8	38962460	38971361
CN01_11G013330	11	60918136	60926681	XP_010929362.1	8	38928639	38937736
CN01_11G013290	11	60777696	60778749	XP_010929353.1	8	38866684	38867744
CN01_11G013280	11	60770439	60776032	XP_010929351.1	8	38859772	38865049
CN01_11G013270	11	60724697	60726776	XP_010929478.1	8	38849052	38849744
CN01_11G013260	11	60700279	60719419	XP_010929349.1	8	38816463	38833717
CN01_11G013250	11	60686506	60699237	XP_010929343.1	8	38807647	38815674
CN01_11G013240	11	60631622	60638314	XP_010929338.1	8	38782517	38786347
CN01_11G013230	11	60622014	60629575	XP_010929337.1	8	38775848	38781608
CN01_11G013210	11	60563552	60586508	XP_010929333.1	8	38688422	38712401
CN01_11G013200	11	60506863	60533032	XP_010929331.1	8	38665660	38680919
CN01_11G013170	11	60444025	60456326	XP_010929330.1	8	38640013	38653928
CN01_11G013150	11	60382871	60391521	XP_010929321.1	8	38541880	38549351
CN01_11G013140	11	60377129	60380754	XP_010929320.1	8	38536593	38539866
CN01_11G013130	11	60358578	60359940	XP_010929318.1	8	38516933	38518350
CN01_11G013120	11	60328716	60337509	XP_010929317.1	8	38501690	38511308
CN01_11G013110	11	60314234	60315403	XP_010929316.1	8	38477347	38479734
CN01_11G013100	11	60291440	60292071	XP_010929313.1	8	38440652	38441607
CN01_11G013080	11	60267701	60269776	XP_010929475.1	8	38423278	38425674
CN01_11G013060	11	60211718	60215938	XP_010929305.1	8	38383030	38387645
CN01_11G013020	11	60183536	60184583	XP_010929300.1	8	38347099	38348390
CN01_11G013000	11	60143679	60144705	XP_010929299.1	8	38343225	38344536
CN01_11G012980	11	60134489	60135719	XP_010929298.1	8	38326862	38328142
CN01_11G012970	11	60124708	60127692	XP_010929297.1	8	38319019	38321155
CN01_11G012960	11	60103399	60116372	XP_010929295.1	8	38301884	38316203
CN01_11G012950	11	60070998	60072257	XP_010929293.1	8	38265683	38268076
CN01_11G012900	11	59926438	59929060	XP_010929284.1	8	38148744	38151403
CN01_11G012890	11	59906298	59925116	XP_010929283.1	8	38136588	38147621
CN01_11G012880	11	59896897	59902458	XP_010929280.1	8	38117038	38133928
CN01_11G012870	11	59880807	59882132	XP_010929279.1	8	38104322	38109547
CN01_11G012860	11	59847212	59855492	XP_010929278.1	8	38094139	38101503
CN01_11G012850	11	59831503	59832044	XP_010929276.1	8	38075597	38076436
CN01_11G012830	11	59798364	59801555	XP_010929265.1	8	37996369	38000476
CN01_11G012820	11	59772970	59777571	XP_010929264.1	8	37977833	37982242
CN01_11G012800	11	59743030	59745972	XP_010929257.1	8	37955173	37958567
CN01_11G012780	11	59685965	59688210	XP_010929255.1	8	37893119	37895360
CN01_11G012770	11	59661509	59670271	XP_010929254.1	8	37863641	37872899
CN01_11G012750	11	59638904	59639568	XP_010929472.1	8	37842977	37843652
CN01_11G012740	11	59625512	59626249	XP_010929247.1	8	37824809	37825822
CN01_11G012730	11	59580110	59581003	XP_010929245.1	8	37804821	37805931
CN01_11G012710	11	59506342	59506749	XP_010929242.1	8	37742135	37743404
CN01_11G012680	11	59378360	59384676	XP_010929239.1	8	37664525	37673326
CN01_11G012650	11	59327407	59333496	XP_010929237.1	8	37629854	37636541
CN01_11G012640	11	59315657	59325718	XP_010929236.1	8	37618753	37629568
CN01_11G012630	11	59307053	59308710	XP_010929235.1	8	37599165	37601090
CN01_11G012620	11	59279570	59279956	XP_010929234.1	8	37567015	37567608
CN01_11G012610	11	59239573	59243317	XP_010929233.1	8	37519917	37523858
CN01_11G012590	11	59195018	59199700	XP_010929225.1	8	37485494	37492512
CN01_11G012580	11	59173629	59190603	XP_010929223.1	8	37469780	37482565
CN01_11G012540	11	59124424	59128077	XP_010929219.1	8	37434527	37439556
CN01_11G012530	11	59105868	59118128	XP_010929218.1	8	37401645	37418726
CN01_11G012520	11	59099216	59101230	XP_010929216.1	8	37390086	37391593
CN01_11G012500	11	59078048	59080212	XP_010929215.1	8	37370202	37379202
CN01_11G012460	11	58957235	58963528	XP_010929210.1	8	37268350	37274477
CN01_11G012450	11	58849088	58860607	XP_010929208.1	8	37249046	37256226
CN01_11G012410	11	58680291	58712085	XP_010929467.1	8	37162270	37168004
CN01_11G012400	11	58675106	58678976	XP_010929205.1	8	37138525	37142832
CN01_11G012380	11	58636858	58649418	XP_010929199.1	8	37097383	37114895
CN01_11G012370	11	58581534	58584992	XP_010929198.1	8	37073977	37077315
CN01_11G012340	11	58525106	58540391	XP_010929193.1	8	37029619	37045223
CN01_11G012330	11	58493181	58499833	XP_010929190.1	8	37000119	37006720
CN01_11G012320	11	58483106	58486535	XP_010929189.1	8	36992966	36998346
CN01_11G012310	11	58476920	58477800	XP_010929188.1	8	36986851	36991540
CN01_11G012290	11	58455892	58456194	XP_010929184.1	8	36975035	36975760
CN01_11G012260	11	58418831	58419407	XP_010929182.1	8	36955902	36958516
CN01_11G012250	11	58409168	58414789	XP_010929181.1	8	36947110	36953862
CN01_11G012210	11	58304605	58309991	XP_010929178.1	8	36884386	36892214
CN01_11G012190	11	58270196	58272073	XP_010929172.1	8	36839960	36844319
CN01_11G012180	11	58262514	58267981	XP_010929171.1	8	36830382	36836130
CN01_11G012150	11	58204834	58207381	XP_010929169.1	8	36806825	36809406
CN01_11G012110	11	58109608	58119242	XP_010929167.1	8	36775104	36787103
CN01_11G012100	11	58096803	58098205	XP_010929166.1	8	36771114	36773537
CN01_11G012090	11	58069345	58069970	XP_010929165.1	8	36751674	36752587
CN01_11G012080	11	58032101	58038730	XP_010929164.1	8	36729391	36736218
CN01_11G012070	11	57969815	57983974	XP_010929163.1	8	36706807	36715302
CN01_11G012050	11	57938419	57946806	XP_010929162.1	8	36672320	36680988
CN01_11G012040	11	57912058	57917186	XP_010929159.1	8	36622593	36627261
CN01_11G012020	11	57807069	57809286	XP_010929152.1	8	36505127	36506860
CN01_11G012010	11	57792544	57802479	XP_010929151.1	8	36483635	36498360
CN01_11G011990	11	57745088	57764317	XP_010929147.1	8	36424180	36443411
CN01_11G011980	11	57734583	57740798	XP_010929145.1	8	36413983	36420415
CN01_11G011960	11	57588178	57597488	XP_010929143.1	8	36396903	36405950
CN01_11G011950	11	57576354	57581441	XP_010929142.1	8	36390160	36393084
CN01_11G011940	11	57557888	57558740	XP_010929116.1	8	36178092	36179047
CN01_11G011930	11	57514911	57518811	XP_010929115.1	8	36156267	36162452
CN01_11G011920	11	57507988	57512430	XP_010929114.1	8	36149500	36155216
CN01_11G011910	11	57439671	57494734	XP_010929462.1	8	36098381	36148715
CN01_11G011890	11	57416425	57417720	XP_010929111.1	8	36061209	36062523
CN01_11G011880	11	57408401	57410374	XP_010929109.1	8	36044068	36046771
CN01_11G011840	11	57335045	57341326	XP_010929105.1	8	35971733	35978428
CN01_11G011830	11	57314212	57324736	XP_010929103.1	8	35961944	35968429
CN01_11G011820	11	57306993	57310676	XP_010929102.1	8	35954993	35959726
CN01_11G011780	11	57214558	57233339	XP_010929096.1	8	35837877	35860190
CN01_11G011770	11	57196842	57208822	XP_010929095.1	8	35821766	35832091
CN01_11G011720	11	57098466	57100936	XP_010929091.1	8	35700904	35705918
CN01_11G011710	11	57080219	57085973	XP_010929090.1	8	35690875	35694216
CN01_11G011650	11	56970369	56975474	XP_010929087.1	8	35573344	35579723
CN01_11G011640	11	56954986	56965728	XP_010929084.1	8	35552177	35563601
CN01_11G011600	11	56843139	56848503	XP_010929457.1	8	35485066	35489985
CN01_11G011590	11	56805362	56819401	XP_010929080.1	8	35468166	35477377
CN01_11G011580	11	56797914	56800110	XP_010929079.1	8	35443509	35447832
CN01_11G011570	11	56770419	56770874	XP_010929455.1	8	35426026	35426502
CN01_11G011560	11	56768536	56769336	XP_010929077.1	8	35418480	35424938
CN01_11G011540	11	56748624	56751314	XP_010929076.1	8	35414045	35417171
CN01_11G011530	11	56746107	56746475	XP_010929454.1	8	35411314	35411685
CN01_11G011510	11	56686634	56688717	XP_010929074.1	8	35323241	35327992
CN01_11G011500	11	56665497	56677149	XP_010929072.1	8	35305544	35318028
CN01_11G011490	11	56618529	56621225	XP_010929071.1	8	35291303	35293977
CN01_11G011470	11	56593269	56603457	XP_010929067.1	8	35260736	35270785
CN01_11G011460	11	56582512	56588552	XP_010929063.1	8	35248842	35257166
CN01_11G011450	11	56538178	56552987	XP_010929062.1	8	35230220	35246869
CN01_11G011440	11	56441310	56473714	XP_010929060.1	8	35188351	35212138
CN01_11G011430	11	56406404	56409753	XP_010929054.1	8	35170890	35178444
CN01_11G011420	11	56367482	56391559	XP_010929051.1	8	35137492	35166698
CN01_11G011410	11	56346307	56350187	XP_010929050.1	8	35123353	35128608
CN01_11G011400	11	56341155	56342483	XP_010929049.1	8	35118571	35120603
CN01_11G011380	11	56289940	56292286	XP_010929044.1	8	34898017	34899867
CN01_11G011350	11	56216474	56222235	XP_010929042.1	8	34818306	34825125
CN01_11G011340	11	56178710	56203885	XP_010929040.1	8	34797173	34803338
CN01_11G011330	11	56156652	56173407	XP_010929035.1	8	34775368	34792679
CN01_11G011320	11	56136922	56139887	XP_010929034.1	8	34768439	34771177
CN01_11G011310	11	56068445	56090114	XP_010929033.1	8	34733752	34755566
CN01_11G011300	11	56060132	56064776	XP_010929032.1	8	34720390	34725275
CN01_11G011290	11	56043487	56058023	XP_010929029.1	8	34672577	34717229
CN01_11G011270	11	56003434	56011500	XP_010929030.1	8	34671535	34678550
CN01_11G011260	11	55991446	55993932	XP_010929027.1	8	34665327	34667916
CN01_11G011250	11	55933823	55981461	XP_010929019.1	8	34623925	34631395
CN01_11G011240	11	55921399	55929229	XP_010929018.1	8	34609290	34618395
CN01_11G011230	11	55918401	55919177	XP_010929447.1	8	34607449	34608655
CN01_11G011210	11	55902736	55905209	XP_010929015.1	8	34586872	34589246
CN01_11G011190	11	55853397	55857770	XP_010929013.1	8	34565544	34570347
CN01_11G011150	11	55792542	55794447	XP_010929007.1	8	34526230	34528211
CN01_11G011130	11	55737185	55748486	XP_010929004.1	8	34490656	34503451
CN01_11G011120	11	55733014	55734810	XP_010929003.1	8	34485308	34488175
CN01_11G011110	11	55718847	55730726	XP_010929001.1	8	34465856	34483191
CN01_11G011100	11	55701151	55705917	XP_010928997.1	8	34453297	34460346
CN01_11G011080	11	55667918	55686340	XP_010929445.1	8	34430441	34446925
CN01_11G011030	11	55599573	55606407	XP_010928912.1	8	33638615	33648859
CN01_11G011020	11	55593985	55594176	XP_010928910.1	8	33635602	33637778
CN01_11G011010	11	55572807	55590188	XP_010928911.1	8	33616731	33634511
CN01_11G010990	11	55500293	55507510	XP_010928903.1	8	33557599	33564980
CN01_11G010980	11	55490981	55498272	XP_010928901.1	8	33545162	33552928
CN01_11G010960	11	55433563	55437192	XP_010928900.1	8	33498584	33502542
CN01_11G010940	11	55372731	55374053	XP_010928897.1	8	33460209	33461553
CN01_11G010930	11	55357432	55364204	XP_010928896.1	8	33444179	33451870
CN01_11G010910	11	55288973	55293730	XP_010928894.1	8	33376593	33379505
CN01_11G010900	11	55283436	55288176	XP_010928987.1	8	33371810	33375680
CN01_11G010890	11	55278133	55281936	XP_010928893.1	8	33366450	33370241
CN01_11G010880	11	55263437	55276680	XP_010928892.1	8	33357963	33365340
CN01_11G010850	11	55226129	55227482	XP_010928884.1	8	33295578	33297773
CN01_11G010830	11	55194083	55202524	XP_010928881.1	8	33277494	33291044
CN01_11G010810	11	55173898	55179766	XP_010928878.1	8	33262133	33268512
CN01_11G010800	11	55142606	55151247	XP_010928876.1	8	33242610	33255704
CN01_11G010790	11	55116158	55118429	XP_010928874.1	8	33231672	33236912
CN01_11G010780	11	55091161	55112862	XP_010928872.1	8	33210329	33230922
CN01_11G010770	11	55054162	55062186	XP_010928870.1	8	33170525	33176728
CN01_11G010760	11	55040665	55050260	XP_010928869.1	8	33155907	33165534
CN01_11G010730	11	55013457	55014017	XP_010928985.1	8	33129786	33130541
CN01_11G010700	11	54991332	55004796	XP_010928865.1	8	33112840	33114571
CN01_11G010690	11	54973817	54985970	XP_010928864.1	8	33095152	33108190
CN01_11G010680	11	54960725	54962602	XP_010928863.1	8	33074853	33076876
CN01_11G010670	11	54910807	54925893	XP_010928861.1	8	33030842	33032887
CN01_11G010660	11	54898369	54907919	XP_010928860.1	8	33011911	33026485
CN01_11G010630	11	54864468	54871548	XP_010928851.1	8	32965493	32970497
CN01_11G010620	11	54830955	54841618	XP_010928850.1	8	32932597	32943286
CN01_11G010610	11	54807004	54812818	XP_010928849.1	8	32906179	32913613
CN01_11G010600	11	54751497	54757534	XP_010928848.1	8	32893429	32900227
CN01_11G010580	11	54745795	54747716	XP_010928984.1	8	32889573	32891552
CN01_11G010570	11	54723240	54740567	XP_010928844.1	8	32865798	32871676
CN01_11G010560	11	54714017	54717483	XP_010928846.1	8	32858536	32861449
CN01_11G010540	11	54684241	54688999	XP_010928841.1	8	32837211	32844461
CN01_11G010530	11	54667299	54671150	XP_010928840.1	8	32823137	32826929
CN01_11G010520	11	54646534	54654099	XP_010928837.1	8	32809646	32817521
CN01_11G010510	11	54641777	54645428	XP_010928836.1	8	32805676	32809253
CN01_11G010500	11	54636247	54640439	XP_010928835.1	8	32800741	32804834
CN01_11G010490	11	54610469	54619461	XP_010928833.1	8	32782679	32796394
CN01_11G010480	11	54596937	54600107	XP_010928832.1	8	32766251	32769525
CN01_11G010460	11	54535819	54536631	XP_010928983.1	8	32723040	32723627
CN01_11G010450	11	54513627	54525365	XP_010928830.1	8	32690110	32702219
CN01_11G010440	11	54497791	54500700	XP_010928829.1	8	32678576	32681842
CN01_11G010430	11	54459433	54473703	XP_010928827.1	8	32613440	32619807
CN01_11G010410	11	54435800	54436649	XP_010928814.1	8	32592897	32594035
CN01_11G010400	11	54424930	54430403	XP_010928813.1	8	32582846	32588680
CN01_11G010390	11	54421975	54422457	XP_010928982.1	8	32580009	32580537
CN01_11G010380	11	54389579	54406205	XP_010928810.1	8	32526398	32544705
CN01_11G010360	11	54345530	54347481	XP_010928804.1	8	32493098	32494918
CN01_11G010350	11	54322652	54340445	XP_010928802.1	8	32481638	32492421
CN01_11G010320	11	54277589	54279314	XP_010928799.1	8	32449390	32451160
CN01_11G010310	11	54226371	54241829	XP_010928798.1	8	32411077	32424170
CN01_11G010290	11	54195479	54198736	XP_010928981.1	8	32404264	32405106
CN01_11G010280	11	54145612	54147194	XP_010928791.1	8	32398220	32401209
CN01_11G010260	11	54123036	54139240	XP_010928789.1	8	32377116	32392073
CN01_11G010250	11	54114751	54119308	XP_010928788.1	8	32369010	32373747
CN01_11G010230	11	54090711	54091589	XP_010928787.1	8	32315623	32317659
CN01_11G010220	11	54073139	54074305	XP_010928978.1	8	32309699	32312565
CN01_11G010210	11	54060141	54060536	XP_010928977.1	8	32302598	32306721
CN01_11G010190	11	54035530	54040961	XP_010928785.1	8	32268727	32273598
CN01_11G010160	11	53983190	53985520	XP_010928784.1	8	32237157	32239856
CN01_11G010150	11	53946186	53954080	XP_010928781.1	8	32213611	32222790
CN01_11G010140	11	53942092	53944840	XP_010928783.1	8	32210097	32213400
CN01_11G010130	11	53932685	53937530	XP_010928974.1	8	32196582	32204771
CN01_11G010110	11	53910468	53912602	XP_010928775.1	8	32159175	32161742
CN01_11G010090	11	53881540	53895666	XP_010928773.1	8	32130359	32145348
CN01_11G010080	11	53868224	53876566	XP_010928768.1	8	32119256	32128689
CN01_11G010070	11	53859310	53866883	XP_010928769.1	8	32110343	32117165
CN01_11G010060	11	53857532	53857975	XP_010928766.1	8	32108408	32109079
CN01_11G010040	11	53797662	53830734	XP_010928763.1	8	32039085	32070620
CN01_11G010030	11	53785291	53794055	XP_010928762.1	8	32026033	32029024
CN01_11G010020	11	53770904	53782439	XP_010928761.1	8	32009112	32023196
CN01_11G010010	11	53694196	53710022	XP_010928759.1	8	31972589	31988653
CN01_11G010000	11	53626451	53634022	XP_010928758.1	8	31952977	31954299
CN01_11G009970	11	53557250	53560224	XP_010928753.1	8	31930543	31933632
CN01_11G009950	11	53522179	53529775	XP_010928749.1	8	31897331	31904592
CN01_11G009940	11	53510555	53514643	XP_010928748.1	8	31888334	31893256
CN01_11G009930	11	53482881	53508854	XP_010928745.1	8	31875020	31887180
CN01_11G009920	11	53449658	53464464	XP_010928739.1	8	31859532	31873630
CN01_11G009910	11	53425074	53445103	XP_010928734.1	8	31834600	31843949
CN01_11G009880	11	53308086	53320161	XP_010928729.1	8	31767356	31780437
CN01_11G009870	11	53272099	53280197	XP_010928727.1	8	31756043	31763866
CN01_11G009860	11	53263167	53271454	XP_010928725.1	8	31746602	31755399
CN01_11G009840	11	53225101	53236720	XP_010928724.1	8	31712345	31724061
CN01_11G009820	11	53156680	53165145	XP_010928714.1	8	31666886	31673168
CN01_11G009800	11	53130951	53147263	XP_010928713.1	8	31629970	31651606
CN01_11G009780	11	53020322	53026699	XP_010928711.1	8	31542261	31548613
CN01_11G009770	11	53001143	53015141	XP_010928710.1	8	31528291	31536516
CN01_11G009760	11	52991347	52998978	XP_010928708.1	8	31518503	31526242
CN01_11G009750	11	52940599	52976578	XP_010928707.1	8	31508756	31513540
CN01_11G009730	11	52871791	52886733	XP_010928706.1	8	31472341	31482453
CN01_11G009720	11	52805224	52834710	XP_010928705.1	8	31454911	31468910
CN01_11G009700	11	52735547	52767927	XP_010928703.1	8	31357930	31400368
CN01_11G009690	11	52692375	52695031	XP_010928699.1	8	31324411	31327871
CN01_11G009680	11	52686253	52688221	XP_010928698.1	8	31318423	31319807
CN01_11G009670	11	52647025	52664899	XP_010928696.1	8	31267702	31272823
CN01_11G009640	11	52598353	52599296	XP_010928969.1	8	31250778	31251717
CN01_11G009620	11	52542125	52562703	XP_010928694.1	8	31218883	31234547
CN01_11G009610	11	52537097	52541086	XP_010928693.1	8	31214603	31218441
CN01_11G009590	11	52469014	52471501	XP_010928691.1	8	31162586	31165312
CN01_11G009580	11	52458859	52462152	XP_010928689.1	8	31151005	31156893
CN01_11G009570	11	52449469	52450695	XP_010928686.1	8	31141110	31143714
CN01_11G009560	11	52422472	52446490	XP_010928683.1	8	31126465	31138423
CN01_11G009550	11	52408485	52420388	XP_010928681.1	8	31118719	31124249
CN01_11G009520	11	52311397	52313722	XP_010928678.1	8	31095711	31098493
CN01_11G009510	11	52256028	52257500	XP_010928677.1	8	31030735	31032163
CN01_11G009500	11	52190887	52198085	XP_010928676.1	8	31016635	31023710
CN01_11G009490	11	52081788	52111822	XP_010928672.1	8	30957046	30975191
CN01_11G009480	11	52076980	52078825	XP_010928671.1	8	30945911	30948057
CN01_11G009470	11	51987898	51990189	XP_010928669.1	8	30907073	30909897
CN01_11G009460	11	51982094	51983244	XP_010928968.1	8	30901447	30902604
CN01_11G009450	11	51969901	51981174	XP_010928665.1	8	30883592	30900515
CN01_11G009410	11	51842161	51850854	XP_010928658.1	8	30830814	30833337
CN01_11G009400	11	51832488	51837089	XP_010928654.1	8	30819142	30827311
CN01_11G009380	11	51778870	51779710	XP_010928651.1	8	30747267	30747819
CN01_11G009370	11	51755081	51772161	XP_010928647.1	8	30719737	30734282
CN01_11G009360	11	51727458	51749646	XP_010928645.1	8	30690766	30715155
CN01_11G009350	11	51705296	51706825	XP_010928644.1	8	30663033	30664310
CN01_11G009320	11	51673959	51678056	XP_010928640.1	8	30635340	30640104
CN01_11G009300	11	51627593	51628905	XP_010928634.1	8	30612602	30614052
CN01_11G009290	11	51606739	51611801	XP_010928633.1	8	30575271	30580935
CN01_11G009270	11	51556953	51558434	XP_010928631.1	8	30546752	30548204
CN01_11G009250	11	51531751	51536417	XP_010928628.1	8	30492284	30507491
CN01_11G009240	11	51499428	51512947	XP_010928625.1	8	30447899	30462081
CN01_11G009220	11	51420526	51439283	XP_010928622.1	8	30353812	30372595
CN01_11G009210	11	51389590	51396638	XP_010928621.1	8	30327667	30333782
CN01_11G009200	11	51338715	51342657	XP_010928620.1	8	30310826	30316447
CN01_11G009190	11	51319643	51323506	XP_010928619.1	8	30221426	30225299
CN01_11G009180	11	51292430	51313230	XP_010928618.1	8	30201413	30217134
CN01_11G009160	11	51274277	51282846	XP_010928617.1	8	30184094	30191822
CN01_11G009150	11	51265054	51270811	XP_010928616.1	8	30174042	30179768
CN01_11G009140	11	51260818	51263350	XP_010928615.1	8	30169070	30172762
CN01_11G009100	11	51198917	51218058	XP_010928612.1	8	30111371	30118117
CN01_11G009090	11	51163067	51169684	XP_010928964.1	8	30038039	30051438
CN01_11G009070	11	51126396	51128258	XP_010928608.1	8	30018333	30021329
CN01_11G009050	11	51084183	51085443	XP_010928607.1	8	29983938	29989626
CN01_11G009040	11	51074067	51075147	XP_010928606.1	8	29980047	29981457
CN01_11G009030	11	51053635	51057489	XP_010928604.1	8	29962093	29969652
CN01_11G009020	11	51051241	51053277	XP_010928605.1	8	29959727	29962165
CN01_11G008990	11	50907261	50918381	XP_010928597.1	8	29831111	29841735
CN01_11G008980	11	50871843	50885138	XP_010928596.1	8	29784588	29793416
CN01_11G008960	11	50755946	50811902	XP_010928588.1	8	29669792	29702494
CN01_11G008950	11	50753062	50753586	XP_010928587.1	8	29666202	29667800
CN01_11G008940	11	50737566	50739196	XP_010928585.1	8	29650616	29652675
CN01_11G008930	11	50722365	50726786	XP_010928584.1	8	29630726	29634593
CN01_11G008900	11	50668162	50677471	XP_010928581.1	8	29517769	29523653
CN01_11G008890	11	50644529	50663900	XP_010928580.1	8	29490366	29504229
CN01_11G008880	11	50640369	50641022	XP_010928576.1	8	29478446	29479381
CN01_11G008870	11	50608487	50611095	XP_010928963.1	8	29464809	29467739
CN01_11G008860	11	50589446	50590562	XP_010928574.1	8	29452703	29462502
CN01_11G008840	11	50547245	50549457	XP_010928570.1	8	29432821	29435114
CN01_11G008830	11	50535713	50540770	XP_010928568.1	8	29386443	29399889
CN01_11G008820	11	50496444	50518009	XP_010928567.1	8	29349961	29361614
CN01_11G008810	11	50460914	50465893	XP_010928566.1	8	29310947	29325264
CN01_11G008780	11	50399222	50405942	XP_010928560.1	8	29259248	29266435
CN01_11G008770	11	50381740	50383221	XP_010928558.1	8	29244913	29246760
CN01_11G008750	11	50252610	50315604	XP_010928556.1	8	29133353	29194456
CN01_11G008740	11	50230271	50231108	XP_010928555.1	8	29123726	29131861
CN01_11G008710	11	50180921	50195579	XP_010928553.1	8	29097192	29111431
CN01_11G008680	11	50144579	50145604	XP_010928551.1	8	29076060	29077799
CN01_11G008670	11	50133319	50141283	XP_010928549.1	8	29066403	29074299
CN01_11G008650	11	50050859	50061002	XP_010928537.1	8	29021947	29033224
CN01_11G008630	11	49969493	49976615	XP_010928535.1	8	28987027	28994170
CN01_11G008610	11	49953648	49954712	XP_010928534.1	8	28950410	28951921
CN01_03G008250	3	58315745	58333303	XP_010916816.1	3	21536315	21572328
CN01_03G008090	3	57478372	57484028	XP_010916532.1	3	22751600	22762455
CN01_03G008080	3	57454446	57457024	XP_010916535.1	3	22782047	22784438
CN01_03G008070	3	57366502	57386368	XP_010916537.1	3	22815806	22833072
CN01_03G008060	3	57352867	57357834	XP_010916539.1	3	22839643	22844705
CN01_03G008050	3	57300727	57317165	XP_010916540.1	3	22879578	22896055
CN01_03G008030	3	57254595	57256121	XP_010916821.1	3	23440392	23462937
CN01_03G008010	3	57218479	57219870	XP_010916592.1	3	23412889	23415605
CN01_03G008000	3	57204623	57206971	XP_010916591.1	3	23393952	23396495
CN01_03G007990	3	57186527	57193009	XP_010916590.1	3	23384062	23391182
CN01_03G007980	3	57177757	57179726	XP_010916588.1	3	23378051	23380043
CN01_03G007920	3	57019450	57046955	XP_010916558.1	3	23078242	23096723
CN01_03G007890	3	56949131	56952101	XP_010916549.1	3	22912187	22920257
CN01_03G007870	3	56914822	56923562	XP_010916544.1	3	22898618	22906398
CN01_03G007850	3	56771128	56779216	XP_010916823.1	3	23511168	23516933
CN01_03G007790	3	56677002	56677652	XP_010916601.1	3	23561979	23563107
CN01_03G007770	3	56577126	56579447	XP_010916602.1	3	23651983	23654836
CN01_03G007760	3	56567163	56568371	XP_010916603.1	3	23673309	23674708
CN01_03G007750	3	56551706	56561314	XP_010916604.1	3	23680356	23690787
CN01_03G007740	3	56547077	56547508	XP_010916607.1	3	23703992	23705269
CN01_03G007730	3	56481233	56516048	XP_010916610.1	3	23721371	23731660
CN01_03G007720	3	56462316	56465396	XP_010916614.1	3	23758703	23761850
CN01_03G007710	3	56436514	56460471	XP_010916615.1	3	23764215	23778403
CN01_03G007700	3	56384246	56399113	XP_010916648.1	3	24336718	24352644
CN01_03G007660	3	56301674	56303543	XP_010916645.1	3	24138041	24139610
CN01_03G007650	3	56241405	56242361	XP_010916828.1	3	24065918	24066948
CN01_03G007640	3	56164889	56188890	XP_010916642.1	3	23995764	24013018
CN01_03G007630	3	56080274	56081631	XP_010916641.1	3	23951957	23953167
CN01_03G007620	3	56054308	56060317	XP_010916640.1	3	23923768	23931353
CN01_03G007610	3	56042234	56048527	XP_010916635.1	3	23910048	23918378
CN01_03G007600	3	56033662	56040932	XP_010916634.1	3	23900130	23907185
CN01_03G007590	3	56025054	56031895	XP_010916633.1	3	23890434	23898314
CN01_03G007580	3	55964611	55985389	XP_010916628.1	3	23843547	23867657
CN01_03G007570	3	55947935	55953362	XP_010916626.1	3	23833420	23838810
CN01_03G007560	3	55906062	55909430	XP_010916655.1	3	24504373	24510471
CN01_03G007550	3	55879618	55881809	XP_010916829.1	3	24483440	24485732
CN01_03G007540	3	55809345	55822361	XP_010916660.1	3	24520779	24533124
CN01_03G007530	3	55752675	55755780	XP_010916661.1	3	24575610	24577335
CN01_03G007520	3	55744463	55749829	XP_010916662.1	3	24582032	24587821
CN01_03G007510	3	55729476	55741461	XP_010916665.1	3	24590413	24600779
CN01_03G007500	3	55692158	55693891	XP_010916666.1	3	24622507	24624168
CN01_03G007460	3	55599208	55620786	XP_010916674.1	3	24707404	24728357
CN01_03G007430	3	55512636	55520113	XP_010916678.1	3	24785835	24793000
CN01_03G007420	3	55504247	55506370	XP_010916679.1	3	24802900	24805455
CN01_03G007390	3	55377285	55400377	XP_010916683.1	3	24878441	24896087
CN01_03G007350	3	55273964	55315624	XP_010916686.1	3	24906536	24963638
CN01_03G007340	3	55254864	55257089	XP_010916690.1	3	24981384	24983241
CN01_03G007320	3	55192513	55194555	XP_010916693.1	3	25036061	25039261
CN01_03G007290	3	55069148	55069438	XP_010916868.1	3	26108326	26117616
CN01_03G007250	3	54901851	54924128	XP_010916848.1	3	25995818	26008018
CN01_03G007230	3	54840309	54848034	XP_010916697.1	3	25131220	25139376
CN01_03G007210	3	54768683	54770041	XP_010916699.1	3	25169840	25171480
CN01_03G007200	3	54742781	54744418	XP_010916700.1	3	25185447	25186955
CN01_03G007190	3	54732433	54733566	XP_010916701.1	3	25257304	25259233
CN01_03G007180	3	54703085	54705166	XP_010916703.1	3	25310977	25313177
CN01_03G007170	3	54652109	54653441	XP_010916706.1	3	25328729	25334679
CN01_03G007130	3	54448536	54449627	XP_010916708.1	3	25391744	25393596
CN01_03G007100	3	54385039	54393228	XP_010916710.1	3	25460199	25470773
CN01_03G007070	3	54329393	54336423	XP_010916714.1	3	25524220	25533620
CN01_16G008460	16	37376238	37378262	XP_010937524.1	14	2549888	2552517
CN01_16G008450	16	37352932	37373562	XP_010937525.1	14	2533094	2546660
CN01_16G008430	16	37327519	37339435	XP_010937535.1	14	2515341	2521358
CN01_16G008420	16	37307615	37313246	XP_010937538.1	14	2498368	2503114
CN01_16G008410	16	37288961	37303966	XP_010937541.1	14	2486587	2494815
CN01_16G008400	16	37270854	37286215	XP_010937782.1	14	2478865	2483731
CN01_16G008390	16	37262678	37266919	XP_010937544.1	14	2454769	2458987
CN01_16G008380	16	37247646	37252870	XP_010937548.1	14	2445293	2449154
CN01_16G008350	16	37194590	37197553	XP_010937552.1	14	2416078	2419146
CN01_16G008340	16	37161990	37178976	XP_010937553.1	14	2366152	2374889
CN01_16G008330	16	37083705	37093612	XP_010937559.1	14	2349761	2359444
CN01_16G008320	16	37060071	37069716	XP_010937561.1	14	2317018	2327226
CN01_16G008310	16	37056860	37058718	XP_010937563.1	14	2313317	2316084
CN01_16G008300	16	36961448	36964125	XP_010937567.1	14	2255621	2259403
CN01_16G008290	16	36934993	36940189	XP_010937568.1	14	2247670	2253013
CN01_16G008270	16	36885667	36894935	XP_010937571.1	14	2205752	2215120
CN01_16G008260	16	36874538	36875980	XP_010937573.1	14	2199104	2201019
CN01_16G008240	16	36821355	36827072	XP_010937575.1	14	2154114	2159628
CN01_16G008220	16	36813564	36815897	XP_010937577.1	14	2144701	2146802
CN01_16G008210	16	36797196	36798026	XP_010937584.1	14	2125416	2126923
CN01_16G008190	16	36760038	36761003	XP_010937585.1	14	2102865	2104188
CN01_16G008180	16	36742419	36750534	XP_010937586.1	14	2090003	2100677
CN01_16G008160	16	36693606	36694754	XP_010937587.1	14	2052657	2054453
CN01_16G008150	16	36656585	36657492	XP_010937591.1	14	2017101	2033343
CN01_16G008120	16	36553139	36590593	XP_010937593.1	14	1914008	1923997
CN01_16G008110	16	36547107	36548653	XP_010937594.1	14	1907299	1909818
CN01_16G008090	16	36507793	36509865	XP_010937596.1	14	1868315	1871991
CN01_16G008070	16	36430456	36436530	XP_010937605.1	14	1808731	1815398
CN01_16G008060	16	36418452	36428839	XP_010937606.1	14	1793281	1807623
CN01_16G008050	16	36396213	36401000	XP_010937607.1	14	1774174	1779500
CN01_16G008030	16	36344631	36354435	XP_010937610.1	14	1742296	1752459
CN01_16G008020	16	36300704	36320692	XP_010937611.1	14	1716728	1736129
CN01_16G008010	16	36293234	36298251	XP_010937612.1	14	1707676	1712480
CN01_16G008000	16	36276786	36280081	XP_010937616.1	14	1701680	1705642
CN01_16G007980	16	36234635	36242871	XP_010937619.1	14	1684425	1689060
CN01_16G007960	16	36176051	36178520	XP_010937626.1	14	1641063	1643976
CN01_16G007930	16	36134755	36135874	XP_010937631.1	14	1607147	1608398
CN01_16G007910	16	36095664	36101885	XP_010937632.1	14	1594465	1601449
CN01_16G007850	16	35928089	35931576	XP_010937641.1	14	1513787	1517647
CN01_16G007780	16	35824749	35828897	XP_010937646.1	14	1421910	1426527
CN01_16G007770	16	35802118	35808914	XP_010937647.1	14	1411817	1417031
CN01_16G007730	16	35753319	35756562	XP_010937655.1	14	1350502	1353496
CN01_16G007720	16	35746305	35749239	XP_010937656.1	14	1337544	1340839
CN01_16G007700	16	35704666	35715620	XP_010937660.1	14	1293492	1299531
CN01_16G007670	16	35605238	35611894	XP_010937673.1	14	1201886	1207767
CN01_16G007660	16	35574701	35581984	XP_010937674.1	14	1187322	1194556
CN01_16G007640	16	35544200	35545009	XP_010937676.1	14	1164954	1165707
CN01_16G007630	16	35524973	35528323	XP_010937679.1	14	1154035	1159963
CN01_16G007610	16	35445740	35464605	XP_010937682.1	14	1112545	1122806
CN01_16G007600	16	35437407	35443585	XP_010937684.1	14	1109012	1111000
CN01_16G007590	16	35423581	35424299	XP_010937685.1	14	1092381	1093166
CN01_16G007540	16	35294196	35301754	XP_010937698.1	14	1013325	1020167
CN01_16G007530	16	35240944	35241408	XP_010937700.1	14	983313	984349
CN01_16G007520	16	35227716	35231639	XP_010937701.1	14	968031	974786
CN01_16G007490	16	35150611	35153550	XP_010937705.1	14	934118	937298
CN01_16G007480	16	35140048	35147844	XP_010937706.1	14	923723	931218
CN01_16G007470	16	35103391	35115905	XP_010937709.1	14	889232	901102
CN01_16G007460	16	35075009	35095154	XP_010937713.1	14	864367	880636
CN01_16G007450	16	35011197	35026373	XP_010937714.1	14	830995	848076
CN01_16G007440	16	35000961	35007628	XP_010937716.1	14	823372	830133
CN01_16G007430	16	34953780	34991680	XP_010937791.1	14	789590	818188
CN01_16G007390	16	34883999	34889445	XP_010937727.1	14	728125	733602
CN01_16G007380	16	34818580	34820424	XP_010937728.1	14	656151	658360
CN01_16G007370	16	34792268	34797268	XP_010937729.1	14	568409	574149
CN01_16G007360	16	34771463	34786557	XP_010937730.1	14	535876	547246
CN01_16G007350	16	34756249	34760631	XP_010937738.1	14	527688	532528
CN01_16G007340	16	34723356	34753723	XP_010937739.1	14	505197	525966
CN01_16G007320	16	34677133	34700190	XP_010937742.1	14	471247	491434
CN01_16G007310	16	34671926	34673141	XP_010937793.1	14	462403	463602
CN01_16G007270	16	34569100	34572516	XP_010937743.1	14	333058	336510
CN01_16G007260	16	34543328	34567587	XP_010937744.1	14	317641	331566
CN01_16G007250	16	34513047	34514052	XP_010937745.1	14	289246	290202
CN01_16G007240	16	34482601	34484817	XP_010937796.1	14	264256	266469
CN01_16G007220	16	34469880	34472828	XP_010937749.1	14	244137	248407
CN01_16G007210	16	34460142	34461696	XP_010937751.1	14	233092	234511
CN01_16G007200	16	34453449	34458474	XP_010937752.1	14	215540	221722
CN01_16G007180	16	34397743	34402560	XP_010937757.1	14	164978	179494
CN01_16G007150	16	34335080	34339771	XP_010937761.1	14	109994	115345
CN01_16G007140	16	34311691	34314426	XP_010937762.1	14	105343	108085
CN01_16G007130	16	34304998	34311154	XP_010937763.1	14	98002	103971
CN01_16G007120	16	34285605	34302817	XP_010937764.1	14	76794	94843
CN01_16G007110	16	34278318	34282201	XP_010937771.1	14	71212	75260
CN01_16G007100	16	34220657	34241821	XP_010937773.1	14	41245	57968
CN01_16G007090	16	34180687	34181419	XP_010937776.1	14	24921	31764
CN01_16G007080	16	34140740	34153102	XP_010937779.1	14	13158	24793
CN01_16G007070	16	34135454	34140100	XP_010937777.1	14	8272	12774
CN01_16G007060	16	34118846	34122462	XP_010937781.1	14	1764	7058
CN01_14G011280	14	50933866	50939599	XP_010923630.1	6	5516001	5522195
CN01_14G011270	14	50926916	50931943	XP_010923629.1	6	5510450	5515485
CN01_14G011260	14	50886521	50895072	XP_010923652.1	6	5468162	5479571
CN01_14G011250	14	50876132	50878010	XP_010923625.1	6	5459723	5470347
CN01_14G011230	14	50833556	50844918	XP_010923628.1	6	5423730	5441415
CN01_14G011180	14	50669675	50671835	XP_010923621.1	6	5327280	5329802
CN01_14G011170	14	50661410	50668350	XP_010923619.1	6	5319168	5326350
CN01_14G011160	14	50651843	50655012	XP_010923616.1	6	5310461	5314299
CN01_14G011150	14	50638924	50640213	XP_010923614.1	6	5288559	5290059
CN01_14G011140	14	50617644	50624167	XP_010923613.1	6	5273594	5279899
CN01_14G011130	14	50600299	50602694	XP_010923612.1	6	5266832	5269791
CN01_14G011110	14	50565392	50580006	XP_010923606.1	6	5242112	5247875
CN01_14G011100	14	50534622	50541937	XP_010923605.1	6	5222390	5236089
CN01_14G011080	14	50476177	50478692	XP_010923598.1	6	4972030	4974579
CN01_14G011040	14	49970093	49984617	XP_010923594.1	6	4842456	4867374
CN01_14G011030	14	49952213	49953625	XP_010923648.1	6	4821908	4823696
CN01_14G011020	14	49882291	49886582	XP_010923591.1	6	4774207	4779820
CN01_14G010950	14	49763434	49769579	XP_010923582.1	6	4617398	4623521
CN01_14G010920	14	49640507	49643949	XP_010923579.1	6	4541720	4545095
CN01_14G010890	14	49575526	49608983	XP_010923576.1	6	4488733	4519649
CN01_14G010880	14	49568998	49569924	XP_010923575.1	6	4460885	4461806
CN01_14G010850	14	49509150	49510578	XP_010923589.1	6	4675253	4677033
CN01_14G010840	14	49503999	49507637	XP_010923587.1	6	4668698	4673653
CN01_14G010810	14	49466484	49486127	XP_010923564.1	6	4276961	4285620
CN01_14G010790	14	49403850	49408919	XP_010923572.1	6	4348540	4359723
CN01_15G003580	15	7859575	7872298	XP_010930621.1	9	31696962	31704559
CN01_15G003560	15	7839268	7851743	XP_010930623.1	9	31679562	31690288
CN01_15G003550	15	7817558	7822356	XP_010930628.1	9	31660005	31667622
CN01_15G003540	15	7809095	7810699	XP_010930630.1	9	31648835	31650815
CN01_15G003530	15	7783950	7790438	XP_010930631.1	9	31622915	31631305
CN01_15G003460	15	7678491	7679787	XP_010930632.1	9	31510644	31512301
CN01_15G003450	15	7668893	7672125	XP_010930844.1	9	31489597	31492859
CN01_15G003440	15	7661954	7664416	XP_010930636.1	9	31473108	31476309
CN01_15G003430	15	7651691	7661728	XP_010930633.1	9	31462852	31472865
CN01_15G003420	15	7552407	7601438	XP_010930638.1	9	31425795	31459408
CN01_15G003390	15	7501846	7510374	XP_010930642.1	9	31368973	31380673
CN01_15G003380	15	7409807	7500638	XP_010930643.1	9	31317049	31367666
CN01_15G003370	15	7373886	7383043	XP_010930645.1	9	31279692	31289418
CN01_15G003350	15	7361448	7362960	XP_010930647.1	9	31265844	31267392
CN01_15G003340	15	7355200	7356540	XP_010930648.1	9	31259641	31259984
CN01_15G003320	15	7298786	7320513	XP_010930845.1	9	31215231	31240380
CN01_15G003310	15	7271005	7282832	XP_010930670.1	9	31012309	31025266
CN01_15G003300	15	7267739	7268560	XP_010930671.1	9	31008516	31010054
CN01_15G003280	15	7234049	7234815	XP_010930675.1	9	30990009	30991267
CN01_15G003260	15	7209521	7221627	XP_010930676.1	9	30967630	30979733
CN01_15G003250	15	7205502	7207412	XP_010930678.1	9	30887866	30890208
CN01_15G003240	15	7192100	7195659	XP_010930679.1	9	30806382	30810445
CN01_15G003230	15	7186482	7190889	XP_010930680.1	9	30800313	30805515
CN01_15G003220	15	7183807	7184541	XP_010930681.1	9	30793780	30794614
CN01_15G003210	15	7181582	7182130	XP_010930848.1	9	30791645	30792190
CN01_15G003190	15	7074068	7100832	XP_010930682.1	9	30690522	30711264
CN01_15G003180	15	7063913	7068568	XP_010930687.1	9	30681578	30686049
CN01_15G003170	15	7034053	7060473	XP_010930688.1	9	30658080	30680011
CN01_15G003140	15	6965303	6992655	XP_010930691.1	9	30600842	30625705
CN01_15G003130	15	6947218	6953158	XP_010930692.1	9	30590146	30596583
CN01_15G003110	15	6885994	6916125	XP_010930698.1	9	30548005	30557536
CN01_15G003100	15	6856703	6858489	XP_010930700.1	9	30533466	30535558
CN01_15G003090	15	6846983	6848311	XP_010930701.1	9	30525246	30529737
CN01_15G003080	15	6830522	6841115	XP_010930702.1	9	30511637	30522500
CN01_15G003070	15	6812902	6829949	XP_010930711.1	9	30493882	30510890
CN01_15G003060	15	6792483	6811803	XP_010930706.1	9	30475580	30492762
CN01_15G003050	15	6781847	6786958	XP_010930713.1	9	30457960	30463891
CN01_15G003040	15	6752099	6779286	XP_010930714.1	9	30444301	30454466
CN01_15G003030	15	6707006	6728265	XP_010930715.1	9	30420521	30441919
CN01_15G002970	15	6543536	6545088	XP_010930725.1	9	30244956	30246988
CN01_15G002930	15	6410714	6414196	XP_010930728.1	9	30187303	30190628
CN01_15G002910	15	6368160	6372892	XP_010930742.1	9	30126459	30131454
CN01_15G002890	15	6288527	6293329	XP_010930749.1	9	30047276	30051317
CN01_15G002880	15	6280186	6284571	XP_010930750.1	9	30039738	30044085
CN01_15G002870	15	6242169	6243345	XP_010930757.1	9	30007711	30009037
CN01_15G002860	15	6235869	6238573	XP_010930759.1	9	29988866	29991316
CN01_15G002840	15	6210646	6211707	XP_010930763.1	9	29968414	29970649
CN01_15G002830	15	6200697	6208047	XP_010930764.1	9	29956787	29966543
CN01_15G002780	15	6055136	6056283	XP_010930777.1	9	29854237	29855647
CN01_15G002770	15	6039419	6043578	XP_010930850.1	9	29839331	29845497
CN01_15G002740	15	5897243	5905314	XP_010930852.1	9	29764639	29778281
CN01_15G002730	15	5881996	5886689	XP_010930780.1	9	29756606	29762436
CN01_15G002720	15	5856557	5880862	XP_010930781.1	9	29726473	29755765
CN01_15G002700	15	5820957	5825266	XP_010930782.1	9	29705757	29716969
CN01_15G002670	15	5783927	5784938	XP_010930785.1	9	29679010	29679709
CN01_15G002640	15	5697333	5704434	XP_010930788.1	9	29625228	29632648
CN01_15G002600	15	5617697	5617909	XP_010930794.1	9	29535731	29541317
CN01_15G002590	15	5610347	5616140	XP_010930795.1	9	29529269	29534924
CN01_15G002560	15	5568323	5582538	XP_010930802.1	9	29482808	29496276
CN01_15G002480	15	5440343	5441811	XP_010930856.1	9	29397264	29413236
CN01_15G002460	15	5419887	5421411	XP_010930806.1	9	29387157	29389689
CN01_15G002440	15	5358718	5375160	XP_010930810.1	9	29345778	29360775
CN01_15G002430	15	5334135	5338649	XP_010930813.1	9	29332555	29338070
CN01_15G002420	15	5328128	5332998	XP_010930814.1	9	29328482	29331743
CN01_15G002410	15	5303316	5320514	XP_010930817.1	9	29294837	29309587
CN01_15G002380	15	5269114	5277075	XP_010930818.1	9	29270703	29278817
CN01_15G002350	15	5220246	5221760	XP_010930823.1	9	29217916	29220362
CN01_15G002340	15	5202559	5208666	XP_010930824.1	9	29194279	29199052
CN01_15G002320	15	5129616	5189050	XP_010930827.1	9	29044369	29105459
CN01_15G002310	15	5115224	5120792	XP_010930828.1	9	29031502	29037154
CN01_15G002300	15	5106143	5111612	XP_010930829.1	9	29022124	29027434
CN01_15G002280	15	5066627	5067770	XP_010930831.1	9	28992564	28994090
CN01_05G008520	5	51411091	51432797	XP_010937337.1	13	25497067	25517804
CN01_05G008510	5	51397393	51401466	XP_010937336.1	13	25485161	25489854
CN01_05G008500	5	51390018	51390734	XP_010937335.1	13	25479658	25480811
CN01_05G008480	5	51315542	51318471	XP_010937329.1	13	25406018	25409824
CN01_05G008470	5	51296632	51302316	XP_010937328.1	13	25376552	25382939
CN01_05G008460	5	51289567	51291495	XP_010937327.1	13	25370544	25373100
CN01_05G008450	5	51279721	51280143	XP_010937326.1	13	25363138	25364375
CN01_05G008430	5	51141011	51178244	XP_010937323.1	13	25250068	25272819
CN01_05G008420	5	51135362	51140640	XP_010937318.1	13	25244357	25249717
CN01_05G008410	5	51064463	51069393	XP_010937317.1	13	25199152	25204598
CN01_05G008400	5	51052194	51056223	XP_010937314.1	13	25186817	25197820
CN01_05G008390	5	51048130	51051955	XP_010937315.1	13	25169903	25174867
CN01_05G008340	5	50900543	50902741	XP_010937370.1	13	25098890	25103534
CN01_05G008330	5	50868619	50875067	XP_010937310.1	13	25115494	25121688
CN01_05G008320	5	50799212	50814257	XP_010937316.1	13	25137446	25141788
CN01_05G008290	5	50709118	50709675	XP_010937367.1	13	24819681	24824676
CN01_05G008270	5	50657742	50658326	XP_010937366.1	13	24714393	24714974
CN01_05G008240	5	50512483	50513016	XP_010937364.1	13	24673807	24674346
CN01_05G008230	5	50494734	50495957	XP_010937300.1	13	24658161	24665798
CN01_05G008220	5	50481497	50487506	XP_010937298.1	13	24649290	24654234
CN01_05G008210	5	50468923	50477588	XP_010937294.1	13	24637096	24645025
CN01_05G008200	5	50446553	50452334	XP_010937293.1	13	24627482	24633470
CN01_05G008190	5	50413713	50434016	XP_010937292.1	13	24596541	24614108
CN01_05G008180	5	50399496	50412103	XP_010937363.1	13	24585301	24591389
CN01_05G008160	5	50321575	50326226	XP_010937362.1	13	24526327	24530625
CN01_05G008140	5	50257457	50270590	XP_010937283.1	13	24462077	24475854
CN01_05G008130	5	50225834	50226235	XP_010937282.1	13	24432519	24432920
CN01_05G008120	5	50159389	50179364	XP_010937281.1	13	24383785	24403582
CN01_05G008100	5	50146156	50152217	XP_010937279.1	13	24371874	24378104
CN01_05G008080	5	50037335	50040692	XP_010937274.1	13	24304236	24307710
CN01_05G008070	5	50026182	50029033	XP_010937273.1	13	24280777	24283554
CN01_05G008060	5	49988652	49998881	XP_010937272.1	13	24237510	24246395
CN01_05G008050	5	49972124	49978733	XP_010937269.1	13	24222962	24232160
CN01_05G008040	5	49959883	49965011	XP_010937265.1	13	24213649	24219261
CN01_05G008020	5	49903150	49903523	XP_010937263.1	13	24183947	24184535
CN01_05G008000	5	49843994	49847374	XP_010937261.1	13	24004911	24033336
CN01_05G007990	5	49732779	49736024	XP_010937260.1	13	23974292	23976614
CN01_05G007980	5	49711143	49726356	XP_010937259.1	13	23949121	23965653
CN01_05G007970	5	49688955	49691882	XP_010937257.1	13	23935709	23938215
CN01_05G007960	5	49642941	49654913	XP_010937253.1	13	23898994	23902781
CN01_05G007950	5	49625889	49639435	XP_010937251.1	13	23873750	23885437
CN01_05G007930	5	49600963	49603426	XP_010937248.1	13	23854332	23857705
CN01_05G007920	5	49592371	49597865	XP_010937249.1	13	23840459	23847779
CN01_05G007910	5	49543977	49559121	XP_010937244.1	13	23814567	23832410
CN01_05G007900	5	49536336	49538022	XP_010937241.1	13	23811346	23812833
CN01_05G007890	5	49524789	49525631	XP_010937240.1	13	23803434	23805275
CN01_05G007880	5	49507355	49507981	XP_010937239.1	13	23763936	23776263
CN01_05G007870	5	49466543	49478289	XP_010937237.1	13	23745433	23757527
CN01_05G007850	5	49349397	49370530	XP_010937228.1	13	23669962	23683804
CN01_05G007840	5	49304648	49346571	XP_010937221.1	13	23640122	23658315
CN01_05G007830	5	49285768	49300791	XP_010937217.1	13	23620465	23639227
CN01_05G007820	5	49261546	49267684	XP_010937214.1	13	23610304	23616053
CN01_05G007810	5	49251413	49260454	XP_010937213.1	13	23595734	23609394
CN01_05G007800	5	49236562	49237314	XP_010937212.1	13	23591351	23594697
CN01_05G007780	5	49219076	49229285	XP_010937210.1	13	23577423	23586583
CN01_05G007770	5	49208832	49216554	XP_010937209.1	13	23566428	23575325
CN01_05G007750	5	49180184	49187837	XP_010937206.1	13	23535163	23542426
CN01_05G007740	5	49171149	49172828	XP_010937205.1	13	23510360	23511864
CN01_05G007730	5	49164706	49170471	XP_010937204.1	13	23503549	23509394
CN01_05G007710	5	49156558	49157523	XP_010937203.1	13	23474669	23477040
CN01_05G007700	5	49026472	49028803	XP_010937202.1	13	23445290	23447014
CN01_05G007690	5	48951019	48954083	XP_010937195.1	13	23362296	23366539
CN01_05G007680	5	48942843	48950853	XP_010937196.1	13	23356486	23364878
CN01_05G007670	5	48938669	48939662	XP_010937194.1	13	23347859	23349453
CN01_05G007660	5	48936224	48937393	XP_010937192.1	13	23342224	23346644
CN01_05G007630	5	48871432	48881566	XP_010937186.1	13	23289756	23299442
CN01_05G007610	5	48808086	48819614	XP_010937185.1	13	23260050	23272493
CN01_05G007590	5	48754901	48755839	XP_010937179.1	13	23210244	23211521
CN01_05G007580	5	48744556	48750821	XP_010937178.1	13	23198420	23205030
CN01_05G007570	5	48695606	48706473	XP_010937177.1	13	23175796	23182371
CN01_05G007540	5	48668784	48672286	XP_010937175.1	13	23142277	23143479
CN01_05G007530	5	48620303	48621942	XP_010937173.1	13	23008875	23011664
CN01_05G007520	5	48595384	48597986	XP_010937169.1	13	22950813	22952619
CN01_05G007510	5	48546246	48547711	XP_010937168.1	13	22933881	22935024
CN01_05G007500	5	48532839	48543811	XP_010937167.1	13	22918189	22931067
CN01_05G007470	5	48432008	48436703	XP_010937165.1	13	22764593	22769466
CN01_05G007450	5	48291805	48295572	XP_010937162.1	13	22724013	22729041
CN01_05G007440	5	48266227	48274805	XP_010937161.1	13	22694649	22702847
CN01_05G007430	5	48233916	48235292	XP_010937159.1	13	22653853	22658732
CN01_05G007370	5	46725765	46733121	XP_010937151.1	13	22412040	22416997
CN01_05G007360	5	46681361	46691007	XP_010937149.1	13	22365114	22374298
CN01_05G007340	5	46590327	46598236	XP_010937153.1	13	22459719	22468983
CN01_05G007330	5	46567957	46570152	XP_010937147.1	13	22357373	22362912
CN01_05G007320	5	46550618	46563619	XP_010937144.1	13	22342823	22355305
CN01_05G007310	5	46510147	46530887	XP_010937354.1	13	22331637	22333920
CN01_05G007300	5	46427502	46429046	XP_010937141.1	13	22295575	22297503
CN01_05G007280	5	46385625	46390340	XP_010937138.1	13	22264035	22273891
CN01_05G007260	5	46330583	46332541	XP_010937134.1	13	22227305	22229340
CN01_05G007240	5	46266988	46268513	XP_010937133.1	13	22181519	22182788
CN01_05G007230	5	46250153	46251229	XP_010937130.1	13	22165879	22167457
CN01_05G007210	5	46226306	46235605	XP_010937129.1	13	22155612	22158051
CN01_05G007200	5	46194670	46204869	XP_010937125.1	13	22136770	22151268
CN01_05G007190	5	46121928	46138804	XP_010937119.1	13	22096219	22102872
CN01_05G007180	5	46067329	46069743	XP_010937118.1	13	22082010	22090658
CN01_05G007170	5	46045344	46048856	XP_010937117.1	13	22075947	22079545
CN01_05G007160	5	46041292	46042147	XP_010937116.1	13	22072034	22074053
CN01_05G007150	5	46028185	46030047	XP_010937115.1	13	22042835	22047238
CN01_05G007100	5	45832509	45838970	XP_010937106.1	13	21953820	21960668
CN01_05G007080	5	45746069	45751148	XP_010937105.1	13	21937886	21942966
CN01_05G007070	5	45741048	45742843	XP_010937348.1	13	21930935	21932458
CN01_05G007050	5	45686627	45696448	XP_010937104.1	13	21919873	21929554
CN01_05G006990	5	45491084	45494225	XP_010937085.1	13	21827874	21829600
CN01_05G006980	5	45444607	45449984	XP_010937084.1	13	21806355	21812081
CN01_05G006970	5	45406266	45441243	XP_010937079.1	13	21774068	21791682
CN01_05G006960	5	45400247	45404521	XP_010937078.1	13	21768070	21773019
CN01_05G006950	5	45328357	45336775	XP_010937077.1	13	21746806	21755819
CN01_05G006940	5	45298487	45305017	XP_010937076.1	13	21734591	21741539
CN01_05G006930	5	45296221	45296799	XP_010937347.1	13	21732484	21733065
CN01_05G006910	5	45191834	45192187	XP_010937075.1	13	21720669	21722103
CN01_05G006890	5	45131203	45132822	XP_010937074.1	13	21677698	21680941
CN01_05G006870	5	45040060	45049039	XP_010937072.1	13	21598257	21607751
CN01_05G006860	5	44963039	44969752	XP_010937070.1	13	21575776	21582374
CN01_05G006850	5	44954116	44956487	XP_010937069.1	13	21565736	21568120
CN01_05G006840	5	44930084	44930659	XP_010937345.1	13	21548976	21549557
CN01_05G006820	5	44911582	44913147	XP_010937067.1	13	21500030	21502264
CN01_05G006810	5	44839250	44841808	XP_010937064.1	13	21457888	21463780
CN01_05G006800	5	44823171	44825756	XP_010937062.1	13	21444191	21447171
CN01_05G006780	5	44731692	44747294	XP_010937061.1	13	21410402	21421534
CN01_05G006760	5	44679720	44682375	XP_010937059.1	13	21389406	21395088
CN01_05G006750	5	44609444	44634818	XP_010937055.1	13	21353066	21380606
CN01_05G006730	5	44564333	44571588	XP_010937054.1	13	21323381	21330200
CN01_05G006700	5	44472779	44484534	XP_010937030.1	13	20869526	20875725
CN01_05G006680	5	44444261	44450103	XP_010937031.1	13	20882034	20888056
CN01_05G006670	5	44428128	44442938	XP_010937034.1	13	20889914	20905950
CN01_05G006650	5	44360000	44360704	XP_010937038.1	13	20958188	20958987
CN01_05G006630	5	44266184	44268996	XP_010937040.1	13	21020448	21022379
CN01_05G006620	5	44251087	44251975	XP_010937041.1	13	21031244	21031788
CN01_05G006610	5	44206356	44207147	XP_010937340.1	13	21042400	21043500
CN01_05G006600	5	44142365	44193055	XP_010937044.1	13	21045547	21081315
CN01_03G006080	3	51226582	51239693	XP_010916985.1	3	27895527	27906690
CN01_03G006060	3	51178130	51178812	XP_010916990.1	3	28003164	28003874
CN01_03G006050	3	51108307	51108933	XP_010917019.1	3	28384837	28385685
CN01_03G006040	3	51092095	51098637	XP_010917021.1	3	28391935	28400532
CN01_03G006030	3	51078075	51080424	XP_010917022.1	3	28403770	28406728
CN01_03G006010	3	51066612	51068195	XP_010917024.1	3	28419422	28421750
CN01_03G005990	3	50976232	51002476	XP_010917028.1	3	28459492	28472458
CN01_03G005980	3	50970562	50974671	XP_010917031.1	3	28541163	28545426
CN01_03G005970	3	50961440	50963274	XP_010917033.1	3	28557195	28558652
CN01_03G005960	3	50911456	50912392	XP_010917034.1	3	28577489	28578494
CN01_03G005950	3	50829340	50842829	XP_010917037.1	3	28622089	28635760
CN01_03G005940	3	50817977	50821887	XP_010917038.1	3	28636267	28645571
CN01_03G005930	3	50808443	50810224	XP_010917120.1	3	28649504	28651853
CN01_03G005920	3	50773025	50775388	XP_010917041.1	3	28753491	28756238
CN01_03G005820	3	50390234	50404343	XP_010917043.1	3	28895237	28931129
CN01_03G005810	3	50374035	50375074	XP_010917044.1	3	28944680	28946430
CN01_03G005800	3	50342170	50357452	XP_010917046.1	3	28980150	28989461
CN01_03G005790	3	50300722	50308610	XP_010917050.1	3	29006793	29011752
CN01_03G005780	3	50277864	50293668	XP_010917051.1	3	29064847	29072609
CN01_03G005770	3	50266154	50275509	XP_010917053.1	3	29074095	29082848
CN01_03G005760	3	50249145	50250498	XP_010917057.1	3	29130219	29131757
CN01_03G005750	3	50221702	50224502	XP_010917059.1	3	29137176	29140061
CN01_03G005740	3	50215705	50216314	XP_010917060.1	3	29145217	29146024
CN01_03G005730	3	50177336	50177809	XP_010917061.1	3	29169271	29170096
CN01_03G005710	3	50164119	50171474	XP_010917062.1	3	29175899	29184320
CN01_03G005700	3	50159333	50161806	XP_010917065.1	3	29186763	29189306
CN01_03G005680	3	50043934	50046231	XP_010917068.1	3	29253782	29255944
CN01_03G005670	3	49976878	49979867	XP_010917075.1	3	29329708	29335448
CN01_03G005660	3	49953844	49957725	XP_010917070.1	3	29298586	29307049
CN01_03G005640	3	49925816	49928266	XP_010917077.1	3	29363866	29366250
CN01_03G005630	3	49918143	49923951	XP_010917084.1	3	29385488	29387113
CN01_03G005600	3	49873721	49879089	XP_010917085.1	3	29401486	29407039
CN01_03G005590	3	49784759	49837223	XP_010917086.1	3	29409142	29467378
CN01_03G005570	3	49747244	49754246	XP_010917089.1	3	29474848	29482905
CN01_03G005540	3	49717353	49723340	XP_010917096.1	3	29524040	29530671
CN01_06G002690	6	7562089	7568803	XP_010912571.1	1	6609950	6617082
CN01_06G002670	6	7502176	7506758	XP_010912585.1	1	6635964	6640458
CN01_06G002640	6	7356314	7358627	XP_010913110.1	1	6821604	6823274
CN01_06G002630	6	7348208	7351454	XP_010912683.1	1	6838797	6841803
CN01_06G002620	6	7326260	7333489	XP_010913688.1	1	8819446	8826618
CN01_06G002590	6	7236226	7243918	XP_010912331.1	1	6342327	6349319
CN01_06G002580	6	7194686	7201501	XP_010912311.1	1	6332418	6339459
CN01_06G002530	6	7062774	7067737	XP_010912456.1	1	6504712	6509893
CN01_06G002510	6	7001180	7003732	XP_010913098.1	1	6544659	6558986
CN01_06G002500	6	6958654	6973026	XP_010912488.1	1	6561530	6568385
CN01_06G002490	6	6949096	6951122	XP_010912504.1	1	6571087	6578458
CN01_06G002470	6	6923496	6927640	XP_010912563.1	1	6604691	6608911
CN01_06G002410	6	6727683	6728620	XP_010912162.1	1	6141270	6142421
CN01_06G002400	6	6717761	6720549	XP_010912158.1	1	6129139	6131836
CN01_06G002390	6	6687834	6689597	XP_010912147.1	1	6108231	6110737
CN01_06G002380	6	6665505	6677844	XP_010912135.1	1	6086687	6097751
CN01_06G002360	6	6587106	6595584	XP_010912111.1	1	6063732	6072273
CN01_06G002350	6	6577251	6578897	XP_010912101.1	1	6054277	6055923
CN01_06G002340	6	6543774	6561231	XP_010912082.1	1	6005137	6026468
CN01_06G002330	6	6523118	6542020	XP_010912075.1	1	5994870	6003750
CN01_06G002320	6	6487160	6509291	XP_010912034.1	1	5969686	5989490
CN01_06G002310	6	6479016	6485239	XP_010911987.1	1	5961315	5968553
CN01_06G002300	6	6449688	6466068	XP_010911976.1	1	5935854	5946226
CN01_06G002290	6	6441874	6448443	XP_010911919.1	1	5908716	5915066
CN01_06G002280	6	6411923	6435090	XP_010911901.1	1	5876002	5897155
CN01_06G002260	6	6399031	6409487	XP_010911873.1	1	5863631	5874022
CN01_06G002250	6	6383654	6387801	XP_010911857.1	1	5856127	5860316
CN01_06G002230	6	6293818	6328250	XP_010911803.1	1	5830133	5845384
CN01_06G002190	6	6237524	6260342	XP_010911463.1	1	5777328	5801426
CN01_06G002180	6	6188798	6196200	XP_010911246.1	1	5749412	5756904
CN01_06G002160	6	6145141	6149402	XP_010911155.1	1	5728473	5733193
CN01_06G002120	6	5982707	5987938	XP_010910652.1	1	5656430	5664003
CN01_06G002100	6	5935282	5941659	XP_010910484.1	1	5627456	5635468
CN01_06G002090	6	5905997	5910791	XP_010910344.1	1	5617656	5620872
CN01_06G002080	6	5827220	5903225	XP_010910190.1	1	5591145	5607798
CN01_06G002070	6	5800731	5802870	XP_010909842.1	1	5541692	5543586
CN01_06G002060	6	5765074	5779738	XP_010909643.1	1	5516653	5529030
CN01_06G002050	6	5753467	5758973	XP_010909531.1	1	5492553	5500318
CN01_06G002040	6	5675652	5678673	XP_010909286.1	1	5475713	5486426
CN01_06G002030	6	5653050	5663208	XP_010909190.1	1	5447277	5462524
CN01_06G002020	6	5644022	5651367	XP_010909078.1	1	5445191	5446388
CN01_06G002010	6	5633149	5636473	XP_010913066.1	1	5411078	5414293
CN01_06G002000	6	5609191	5615197	XP_010908786.1	1	5401049	5406233
CN01_06G001990	6	5596242	5598971	XP_010908684.1	1	5392146	5396616
CN01_06G001960	6	5548869	5551154	XP_010908470.1	1	5345662	5347985
CN01_06G001950	6	5535578	5544770	XP_010908146.1	1	5337424	5341757
CN01_06G001940	6	5517087	5519730	XP_010907976.1	1	5328760	5331603
CN01_06G001930	6	5491634	5494962	XP_010913057.1	1	5291413	5292766
CN01_06G001900	6	5379995	5393647	XP_010907204.1	1	5205081	5207956
CN01_06G001890	6	5276945	5312291	XP_010906664.1	1	5154463	5170573
CN01_06G001880	6	5192889	5201305	XP_010906463.1	1	5123857	5141517
CN01_06G001870	6	5189942	5190673	XP_010913035.1	1	5116139	5119799
CN01_06G001860	6	5184054	5186010	XP_010913026.1	1	5111869	5113906
CN01_06G001830	6	5097366	5101629	XP_010940762.1	1	4463303	4480462
CN01_06G001800	6	5042932	5049329	XP_010941198.1	1	4496840	4504156
CN01_06G001790	6	5010737	5022648	XP_010941775.1	1	4566752	4570664
CN01_06G001770	6	4986636	4993405	XP_010942094.1	1	4606264	4621576
CN01_06G001760	6	4978901	4985699	XP_010942423.1	1	4634691	4641960
CN01_06G001740	6	4920497	4927277	XP_010942763.1	1	4682970	4690207
CN01_06G001730	6	4892750	4896590	XP_010943048.1	1	4733000	4737667
CN01_06G001720	6	4843609	4884753	XP_010943311.1	1	4752536	4789512
CN01_06G001710	6	4820570	4826127	XP_010912979.1	1	4791858	4792867
CN01_06G001690	6	4766617	4777205	XP_010912991.1	1	4810897	4817755
CN01_06G001680	6	4759329	4765334	XP_010913003.1	1	4822056	4825698
CN01_06G001670	6	4733460	4739642	XP_010943628.1	1	4833441	4837984
CN01_06G001650	6	4664884	4674305	XP_010904706.1	1	4890882	4897167
CN01_06G001640	6	4633622	4654263	XP_010904950.1	1	4899404	4920804
CN01_06G001630	6	4563756	4574824	XP_010905167.1	1	4949367	4961478
CN01_06G001620	6	4555648	4557156	XP_010905443.1	1	4968081	4970319
CN01_06G001610	6	4496221	4496859	XP_010905629.1	1	4989154	4990242
CN01_06G001600	6	4486682	4487470	XP_010905733.1	1	4998297	4999710
CN01_06G001590	6	4411332	4418449	XP_010939871.1	1	4400569	4424066
CN01_06G001580	6	4405553	4406875	XP_010939771.1	1	4382857	4384162
CN01_06G001570	6	4363273	4370988	XP_010939579.1	1	4338885	4346204
CN01_06G001560	6	4316250	4326214	XP_010939475.1	1	4302398	4306206
CN01_06G001520	6	4275967	4284086	XP_010931221.1	1	3154622	3162454
CN01_06G001510	6	4268428	4270906	XP_010912878.1	1	3167390	3169258
CN01_06G001490	6	4250415	4259522	XP_010931477.1	1	3183812	3194938
CN01_06G001470	6	4231718	4232735	XP_010937857.1	1	3905838	3909989
CN01_06G001460	6	4227883	4230863	XP_010937667.1	1	3900462	3904734
CN01_14G000960	14	2597539	2602081	XP_010925115.1	6	43608038	43613797
CN01_14G000940	14	2569623	2571154	XP_010925112.1	6	43600532	43604359
CN01_14G000930	14	2524525	2527955	XP_010925111.1	6	43580094	43584421
CN01_14G000890	14	2417364	2427457	XP_010925102.1	6	43463071	43473089
CN01_14G000850	14	2339262	2341872	XP_010925099.1	6	43418265	43420606
CN01_14G000840	14	2304387	2312269	XP_010925097.1	6	43403692	43414482
CN01_14G000810	14	2123004	2219920	XP_010925092.1	6	43256295	43308678
CN01_14G000790	14	2103975	2105428	XP_010925191.1	6	43222672	43223456
CN01_14G000780	14	2070578	2077663	XP_010925091.1	6	43196328	43204328
CN01_14G000740	14	1942600	1949560	XP_010925082.1	6	43096227	43114490
CN01_14G000730	14	1882831	1886646	XP_010925081.1	6	43086500	43090198
CN01_14G000720	14	1830473	1831755	XP_010925078.1	6	43041535	43042604
CN01_14G000710	14	1785924	1797324	XP_010925075.1	6	43011837	43026638
CN01_14G000700	14	1738968	1741181	XP_010925074.1	6	42968222	42970187
CN01_14G000690	14	1677016	1693396	XP_010925071.1	6	42925141	42938018
CN01_14G000680	14	1625698	1629919	XP_010925070.1	6	42904007	42908725
CN01_14G000670	14	1596325	1597710	XP_010925069.1	6	42874432	42876337
CN01_14G000660	14	1572355	1581614	XP_010925189.1	6	42841764	42848788
CN01_14G000650	14	1559953	1569473	XP_010925066.1	6	42817166	42826018
CN01_14G000630	14	1532427	1533874	XP_010925063.1	6	42801144	42804566
CN01_14G000620	14	1456154	1469950	XP_010925061.1	6	42763305	42772098
CN01_14G000600	14	1433206	1437927	XP_010925058.1	6	42740455	42745419
CN01_14G000580	14	1393526	1418731	XP_010925057.1	6	42701528	42729902
CN01_14G000570	14	1370741	1373934	XP_010925186.1	6	42689876	42694065
CN01_14G000550	14	1334649	1338210	XP_010925055.1	6	42667649	42671338
CN01_14G000530	14	1302848	1309990	XP_010925053.1	6	42622310	42629269
CN01_14G000520	14	1295241	1296544	XP_010925052.1	6	42604078	42605690
CN01_14G000500	14	1285171	1289665	XP_010925050.1	6	42592175	42598919
CN01_14G000480	14	1232536	1251433	XP_010925045.1	6	42542927	42562034
CN01_14G000470	14	1224131	1227318	XP_010925044.1	6	42524303	42526488
CN01_14G000460	14	1201015	1221626	XP_010925042.1	6	42500850	42506086
CN01_14G000450	14	1186246	1200256	XP_010925041.1	6	42488435	42497911
CN01_14G000430	14	1153678	1159984	XP_010925039.1	6	42452618	42460843
CN01_14G000420	14	1100891	1106357	XP_010925037.1	6	42440546	42446725
CN01_14G000410	14	1079014	1087362	XP_010925036.1	6	42423549	42432183
CN01_14G000400	14	1069958	1071257	XP_010925034.1	6	42409482	42410896
CN01_14G000380	14	984189	985073	XP_010925031.1	6	42366239	42367465
CN01_16G005020	16	29702238	29711983	XP_010938163.1	14	5971242	5981428
CN01_16G005010	16	29659181	29697952	XP_010938165.1	14	6000218	6021532
CN01_16G005000	16	29636618	29638303	XP_010938172.1	14	6022432	6024097
CN01_16G004990	16	29625038	29628673	XP_010938167.1	14	6030895	6034690
CN01_16G004960	16	29601728	29604854	XP_010938175.1	14	6074014	6077490
CN01_16G004930	16	29538532	29542593	XP_010938183.1	14	6140271	6153700
CN01_16G004920	16	29510562	29513979	XP_010938188.1	14	6173261	6177532
CN01_16G004890	16	29452103	29463037	XP_010938191.1	14	6247063	6258936
CN01_16G004870	16	29403790	29412399	XP_010938195.1	14	6284256	6291439
CN01_16G004860	16	29398372	29402046	XP_010938193.1	14	6292769	6296442
CN01_16G004850	16	29295724	29296638	XP_010938285.1	14	6383885	6384799
CN01_16G004830	16	29279777	29282367	XP_010938197.1	14	6388556	6391429
CN01_16G004820	16	29264827	29270175	XP_010938198.1	14	6408860	6416077
CN01_16G004810	16	29254600	29256549	XP_010938199.1	14	6418434	6422283
CN01_16G004790	16	29181654	29190534	XP_010938209.1	14	6466175	6482583
CN01_16G004750	16	29118718	29121424	XP_010938214.1	14	6524216	6527805
CN01_16G004740	16	29115666	29116081	XP_010938212.1	14	6518650	6520674
CN01_16G004730	16	29108485	29111387	XP_010938215.1	14	6533817	6536887
CN01_16G004710	16	29081124	29081902	XP_010938222.1	14	6586399	6587366
CN01_16G004700	16	29053455	29055009	XP_010938224.1	14	6594385	6597123
CN01_16G004690	16	29026225	29040546	XP_010938226.1	14	6605783	6623514
CN01_16G004670	16	28969799	28970809	XP_010938228.1	14	6655235	6657459
CN01_16G004650	16	28888908	28904190	XP_010938229.1	14	6663359	6726039
CN01_16G004640	16	28872525	28873019	XP_010938230.1	14	6753511	6754379
CN01_16G004610	16	28825952	28836367	XP_010938232.1	14	6788682	6797472
CN01_16G004590	16	28757573	28762782	XP_010938233.1	14	6832064	6838048
CN01_16G004560	16	28587718	28598436	XP_010938239.1	14	6896246	6913566
CN01_16G004550	16	28547864	28565383	XP_010938241.1	14	6918506	6928105
CN01_16G004520	16	28457476	28461407	XP_010938255.1	14	7020995	7024300
CN01_16G004510	16	28449728	28451461	XP_010938288.1	14	7041808	7043546
CN01_06G003240	6	9026238	9026981	XP_010914657.1	1	7822446	7823201
CN01_06G003230	6	9006607	9009197	XP_010914410.1	1	7852795	7856998
CN01_06G003220	6	8921575	8922725	XP_010914204.1	1	8076062	8077370
CN01_06G003210	6	8911774	8916335	XP_010914217.1	1	8062300	8066833
CN01_06G003200	6	8890407	8907138	XP_010914239.1	1	8050533	8059770
CN01_06G003190	6	8871442	8884869	XP_010914262.1	1	8024974	8037428
CN01_06G003180	6	8848388	8853472	XP_010914283.1	1	8002931	8012625
CN01_06G003170	6	8835861	8847133	XP_010914305.1	1	7992020	8002216
CN01_06G003160	6	8822426	8828744	XP_010914312.1	1	7972317	7978844
CN01_06G003150	6	8806608	8814598	XP_010914331.1	1	7951636	7959928
CN01_06G003140	6	8802296	8805520	XP_010914343.1	1	7947607	7950892
CN01_06G003130	6	8777004	8781793	XP_010914354.1	1	7942080	7946264
CN01_06G003120	6	8775186	8775983	XP_010914367.1	1	7940337	7941869
CN01_06G003110	6	8730226	8740552	XP_010914379.1	1	7914148	7921699
CN01_06G003090	6	8641255	8651134	XP_010914025.1	1	8394872	8402523
CN01_06G003080	6	8623863	8628885	XP_010914018.1	1	8406983	8411184
CN01_06G003060	6	8603665	8605032	XP_010913987.1	1	8460027	8461679
CN01_06G003040	6	8509586	8514329	XP_010921129.1	1	25079272	25084208
CN01_06G003020	6	8457093	8466549	XP_010914053.1	1	8294433	8304052
CN01_06G002990	6	8397438	8412969	XP_010914070.1	1	8248359	8263831
CN01_06G002980	6	8329581	8337477	XP_010914122.1	1	8202367	8210131
CN01_06G002970	6	8299924	8301480	XP_010914599.1	1	8183590	8185146
CN01_06G002960	6	8250679	8261060	XP_010914151.1	1	8157696	8160833
CN01_06G002940	6	8225979	8226848	XP_010914170.1	1	8134794	8136170
CN01_06G002930	6	8212356	8219729	XP_010914192.1	1	8118347	8129185
CN01_06G002900	6	8055242	8061244	XP_010913942.1	1	8524220	8534284
CN01_06G002890	6	8043947	8045923	XP_010913903.1	1	8545586	8547648
CN01_06G002880	6	8037117	8040198	XP_010913890.1	1	8550532	8557461
CN01_06G002810	6	7861611	7862021	XP_010913271.1	1	9348182	9348819
CN01_06G002800	6	7851170	7856121	XP_010913258.1	1	9357096	9361858
CN01_06G002790	6	7811867	7829835	XP_010913247.1	1	9386227	9404776
CN01_06G002760	6	7778422	7782202	XP_010913215.1	1	9451690	9457487
CN01_06G002740	6	7686772	7696363	XP_010913356.1	1	9186756	9200052
CN01_06G002720	6	7659993	7673053	XP_010913434.1	1	9156093	9162043
CN01_06G002710	6	7650319	7656508	XP_010913457.1	1	9146385	9152667
CN01_08G009250	8	51966210	51970261	XP_010941415.1	16	21297018	21301593
CN01_08G009240	8	51932529	51940047	XP_010941419.1	16	21318158	21327924
CN01_08G009220	8	51839635	51859732	XP_010941387.1	16	20967304	20981404
CN01_08G009190	8	51769687	51770783	XP_010941379.1	16	20897683	20898798
CN01_08G009130	8	51606039	51619892	XP_010941371.1	16	20781265	20795551
CN01_08G009100	8	51548435	51571847	XP_010941367.1	16	20733399	20762030
CN01_08G009090	8	51518275	51519965	XP_010941362.1	16	20722785	20724532
CN01_08G009060	8	51400073	51409049	XP_010941355.1	16	20652556	20662029
CN01_08G009050	8	51390955	51396349	XP_010941354.1	16	20643886	20650061
CN01_08G009040	8	51373471	51375274	XP_010941353.1	16	20630827	20632574
CN01_08G009010	8	51303284	51327423	XP_010941347.1	16	20493857	20498456
CN01_08G008990	8	51253172	51264614	XP_010941346.1	16	20475239	20487104
CN01_08G008980	8	51232684	51239607	XP_010941342.1	16	20454447	20461606
CN01_08G008920	8	51127103	51127622	XP_010941335.1	16	20366094	20366662
CN01_08G008910	8	51121872	51122971	XP_010941334.1	16	20359513	20362567
CN01_08G008890	8	51078809	51092705	XP_010941333.1	16	20323485	20336980
CN01_08G008880	8	51067072	51067993	XP_010941445.1	16	20313660	20314482
CN01_08G008870	8	51043144	51044403	XP_010941332.1	16	20293470	20301108
CN01_08G008860	8	51017677	51028796	XP_010941331.1	16	20280903	20291973
CN01_08G008850	8	51007434	51013745	XP_010941330.1	16	20265085	20271529
CN01_08G008840	8	51000730	51003251	XP_010941329.1	16	20246499	20249349
CN01_08G008800	8	50953511	50962403	XP_010941321.1	16	20179334	20187381
CN01_08G008780	8	50918694	50927392	XP_010941317.1	16	20152647	20162934
CN01_08G008730	8	50833135	50834272	XP_010941310.1	16	20085989	20087133
CN01_08G008720	8	50798699	50805615	XP_010941309.1	16	20057466	20070355
CN01_08G008710	8	50752848	50774070	XP_010941308.1	16	20034267	20054078
CN01_08G008680	8	50636790	50653137	XP_010941306.1	16	19943519	19947422
CN01_08G008650	8	50515301	50519640	XP_010941299.1	16	19867596	19870820
CN01_08G008640	8	50502974	50511019	XP_010941297.1	16	19839983	19847006
CN01_08G008630	8	50469374	50477973	XP_010941296.1	16	19825138	19833798
CN01_08G008610	8	50428882	50430882	XP_010941294.1	16	19803768	19805358
CN01_08G008600	8	50414805	50416703	XP_010941293.1	16	19766740	19769423
CN01_08G008580	8	50386706	50387746	XP_010941443.1	16	19736834	19737823
CN01_08G008570	8	50372166	50383827	XP_010941290.1	16	19722722	19734989
CN01_08G008560	8	50348327	50357994	XP_010941287.1	16	19684703	19695161
CN01_08G008550	8	50344785	50345306	XP_010941286.1	16	19681409	19682322
CN01_08G008540	8	50324670	50335409	XP_010941285.1	16	19656958	19667664
CN01_08G008520	8	50294378	50301870	XP_010941283.1	16	19634604	19643754
CN01_08G008510	8	50277163	50286142	XP_010941282.1	16	19615068	19624460
CN01_08G008490	8	50219909	50245487	XP_010941280.1	16	19585766	19594556
CN01_08G008480	8	50210059	50215578	XP_010941275.1	16	19573706	19578997
CN01_08G008460	8	50180459	50183525	XP_010941271.1	16	19552872	19559965
CN01_08G008450	8	50166362	50176038	XP_010941265.1	16	19539706	19549704
CN01_08G008440	8	50151322	50156951	XP_010941264.1	16	19519149	19525388
CN01_08G008430	8	50131085	50148131	XP_010941257.1	16	19512322	19517438
CN01_08G008390	8	50073827	50074655	XP_010941252.1	16	19444916	19445854
CN01_08G008350	8	49979239	49987823	XP_010941243.1	16	19365612	19369263
CN01_08G008340	8	49968247	49970957	XP_010941241.1	16	19323446	19326028
CN01_08G008320	8	49911987	49929856	XP_010941234.1	16	19261977	19286852
CN01_08G008300	8	49833144	49848805	XP_010941233.1	16	19199520	19214936
CN01_08G008290	8	49784353	49808116	XP_010941232.1	16	19165840	19170330
CN01_08G008280	8	49776079	49780950	XP_010941231.1	16	19142592	19145847
CN01_08G008270	8	49705223	49711143	XP_010941223.1	16	19079925	19085933
CN01_08G008260	8	49693927	49694805	XP_010941222.1	16	19061350	19062518
CN01_08G008250	8	49677520	49691839	XP_010941220.1	16	19050448	19058192
CN01_08G008240	8	49661290	49669270	XP_010941218.1	16	19012301	19022601
CN01_08G008210	8	49597034	49607538	XP_010941214.1	16	18963460	18973906
CN01_08G008200	8	49580051	49583910	XP_010941210.1	16	18953857	18957472
CN01_08G008190	8	49571661	49572946	XP_010941213.1	16	18945651	18949146
CN01_08G008180	8	49562697	49568756	XP_010941205.1	16	18921226	18927175
CN01_08G008170	8	49525183	49538256	XP_010941204.1	16	18903908	18909342
CN01_08G008150	8	49487500	49488729	XP_010941201.1	16	18845297	18846987
CN01_08G008140	8	49458140	49463030	XP_010941197.1	16	18834983	18839655
CN01_08G008100	8	49400438	49409666	XP_010941188.1	16	18768128	18776906
CN01_08G008090	8	49393599	49394018	XP_010941186.1	16	18762268	18763815
CN01_08G008080	8	49390087	49392733	XP_010941187.1	16	18759847	18763512
CN01_08G008070	8	49380083	49387879	XP_010941185.1	16	18748219	18756754
CN01_08G008030	8	49354327	49359066	XP_010941184.1	16	18731588	18735803
CN01_08G007950	8	49120903	49129314	XP_010941161.1	16	17868739	17877274
CN01_08G007940	8	49095848	49113462	XP_010941164.1	16	17891549	17905142
CN01_08G007890	8	48842752	48879746	XP_010941167.1	16	18025890	18047398
CN01_08G007880	8	48818100	48839078	XP_010941170.1	16	18051898	18118020
CN01_08G007870	8	48812080	48813200	XP_010941172.1	16	18132754	18133718
CN01_08G007860	8	48778430	48780600	XP_010941174.1	16	18184599	18186743
CN01_08G007820	8	48542575	48544687	XP_010941176.1	16	18406358	18468152
CN01_08G007810	8	48534345	48539143	XP_010941177.1	16	18511456	18516078
CN01_08G007790	8	48461745	48473799	XP_010941179.1	16	18554847	18566969
[truncated: 7,866 more rows]
